# Supplementary material for: Allele-specific analysis of cell fusion-mediated pluripotent reprograming reveals distinct and predictive susceptibilities of human X-linked genes to reactivation
Source: Genome Biol. 2017 Jan 25;18:2. doi: 10.1186/s13059-016-1136-4 (PMC5264468; doi:10.1186/s13059-016-1136-4)
Supplement: Additional file 2: Table S1. — Heterozygous SNP dataset. (XLSX 63 kb) [file 13059_2016_1136_MOESM2_ESM.xlsx]

## Sheet: Sheet1
Table S1. Heterozygous SNP dataset
							Heterozygous SNPs								Beta-binomial analysis on single SNPs
Annotation							Observed base		Total SNP-reads		SNP-specific reads				Xi ratio		ti0
Chromosome	Position	Gene Name	GeneRegion	rsID	Validated SNPs	Reference base (hg19)	Clone 12	Clone 34	Clone 12	Clone 34	Clone 12_Ref SNP-reads	Clone 12_Alt SNP-reads	Clone 34_Ref SNP-reads	Clone 34_Alt SNP-reads	Clone 12	Clone 34	Clone 12	Clone 34
chrX	216215	PLCXD1	UTR3	NA	-	A	G	.	35	36	18	17	31	5	0.485714	0.861111	0	0
chrX	216438	PLCXD1	UTR3	rs28557060	-	C	.	A	21	15	16	5	4	11	0.238095	0.266667	5.722e-07	2.2357e-06
chrX	1499996	IL3RA	exonic	NA	-	T	.	A	9	9	9	0	5	4	0	0	0	0
chrX	1516114	LINC00106	ncRNA_exonic	rs4933054	-	A	C	.	12	23	5	7	20	3	0.416667	0.130435	1.9e-09	0.000990031
chrX	2732634	XG	UTR3	rs12851007	Taqman	G	A	.	1956	735	900	1056	659	76	0.460123	0.103401	0	0
chrX	2733109	XG	UTR3	rs5939124	-	T	G	.	1710	683	778	932	608	75	0.454971	0.10981	0	0
chrX	2733210	XG	UTR3	rs5939125	-	G	A	.	1682	707	814	868	634	73	0.483948	0.103253	0	0
chrX	2733641	XG	UTR3	rs3672	Taqman	A	G	.	1880	1092	988	892	171	921	0.474468	0.156593	0	0
chrX	2733668	XG	UTR3	rs3671	-	G	A	.	1977	1222	953	1024	1056	166	0.482044	0.135843	0	0
chrX	2777985	GYG2	exonic	rs2306734	-	C	T	.	39	10	18	21	10	0	0.461538	0	0	0.982723
chrX	2800677	GYG2	UTR3	rs1268	Taqman	A	.	G	65	17	52	13	0	17	0.2	0	0	0.986907
chrX	2836037	ARSD	exonic	rs211653	Taqman	G	C	.	458	290	229	229	276	14	0.5	0.0482759	0	2.017e-07
chrX	2847370	ARSD	UTR5	rs3747396	-	G	A	.	16	8	7	9	8	0	0	0	0	0
chrX	3228411	MXRA5	exonic	rs1635233	-	G	.	A	1063	1346	1051	12	161	1185	0.0112888	0.119614	0.0172902	0
chrX	3228653	MXRA5	exonic	rs1726208	-	G	.	C	1739	1205	1726	13	135	1070	0.00747556	0.112033	0.0868442	0
chrX	3228663	MXRA5	exonic	rs1635234	-	G	.	C	1684	1139	1672	12	115	1024	#N/A	#N/A	#N/A	#N/A
chrX	3228891	MXRA5	exonic	rs1635235	-	A	.	G	2648	1926	2618	30	257	1669	0.0113293	0.133437	0.00870318	0
chrX	3236028	MXRA5	exonic	rs5982697	Taqman	C	.	T	1617	1045	1604	13	123	922	0.00803958	0.117703	0.0673427	0
chrX	3239979	MXRA5	exonic	rs3813167	-	G	.	A	831	439	822	9	60	379	0.0108303	0.136674	0.0308505	0
chrX	3241256	MXRA5	exonic	rs5983119	-	T	.	C	1060	471	1049	11	43	428	0.0103774	0.0912951	0.0271883	0
chrX	3241317	MXRA5	exonic	rs1635249	-	T	.	C	845	415	836	9	48	367	0.0106509	0.115663	0.0290881	0
chrX	3523520	PRKX	UTR3	rs6641797	Taqman	G	.	A	149	31	148	1	3	28	0.00671141	0.0967742	0.987272	0.00128886
chrX	3523533	PRKX	UTR3	rs6641586	Taqman	A	.	G	151	37	150	1	3	34	0.00662252	0.0810811	0.980619	0.00218258
chrX	3735732	RP11-706O15.1	UTR3	rs1054501	Taqman	G	A	.	337	218	10	327	213	5	0.0296736	0.0229358	8.08102e-05	0.0373515
chrX	3736489	RP11-706O15.1	exonic	rs1133336	Taqman	C	T	.	251	179	14	237	179	0	0.0557769	0	5.26e-08	0.996517
chrX	7867313	PNPLA4	UTR3	rs17245250	-	G	A	.	33	38	14	19	38	0	0.424242	0	0	0.991679
chrX	7867732	PNPLA4	UTR3	rs6639976	-	A	.	G	34	24	33	1	0	24	0.0294118	0	0.891169	0.989184
chrX	7868193	PNPLA4	UTR3	rs140783262	-	C	A	.	58	48	4	54	46	2	0.0689655	0.0416667	0.000512602	0.137996
chrX	9684738	TBL1X	UTR3	rs16985675	Taqman	A	G	.	164	141	0	164	141	0	0	0	0.998692	0.996046
chrX	9684952	TBL1X	UTR3	rs1049950	Taqman	C	T	.	379	277	0	379	275	2	0	0.00722022	0.999103	0.918635
chrX	9983839	WWC3	UTR5	rs7880427	Taqman	T	.	C	86	21	86	0	0	21	0	0	0.998183	0.988345
chrX	10085293	WWC3	exonic	rs148920060	-	G	.	A	347	123	347	0	0	123	0	0	0.99907	0.99574
chrX	10085311	WWC3	exonic	rs143647120	-	C	.	T	338	122	338	0	0	122	0	0	0.999059	0.995721
chrX	10085582	WWC3	exonic	rs5934750	Taqman	G	A	.	209	128	0	209	128	0	0	0	0.998836	0.995832
chrX	10110469	WWC3	UTR3	rs3747449	Taqman	A	T	.	567	236	0	567	236	0	0	0	0.99923	0.996974
chrX	10180554	CLCN4	exonic	rs34148950	-	G	.	A	26	13	26	0	0	13	0	0	0.996536	0.984891
chrX	10417020	MID1	UTR3	rs741500	-	A	.	G	128	174	128	0	0	174	0	0	0.998521	0.996465
chrX	11140405	HCCS	UTR3	rs180835729	-	A	T	.	8	221	2	6	221	0	0.755319	0	0	0.996873
chrX	11156705	ARHGAP6	UTR3	rs140375680	-	T	.	A	66	39	66	0	0	39	0	0	0	0
chrX	11196271	ARHGAP6	exonic	rs72558042	-	G	.	T	107	44	107	0	0	44	0	0	0.998378	0.992354
chrX	11784346	MSL3	UTR3	rs12558575	-	T	.	G	24	10	24	0	0	10	0	0	0.996384	0.982723
chrX	11785433	MSL3	UTR3	rs113021180	-	A	.	T	53	28	53	0	1	27	0	0.0357143	0.997645	0.679359
chrX	12739359	FRMPD4	UTR3	rs5979716	-	G	.	C	8	15	8	0	0	15	0	0	0.993649	0.985993
chrX	12741502	FRMPD4	UTR3	rs5979717	-	T	.	G	11	15	11	0	0	15	0	0	0.994565	0.985993
chrX	12993286	TMSB4X	UTR5	rs41311479	Taqman	C	.	T	7959	7981	7835	124	3	7978	0.0183676	0.000249953	6.18641e-05	0.985123
chrX	12993511	TMSB4X	UTR5	rs115781169	-	C	T	.	93	94	4	89	94	0	0.013986	0	0.781641	0.996329
chrX	12994057	TMSB4X	UTR5	rs9778614	-	C	.	T	95	86	90	5	1	85	0.0485437	0.00909091	0.00251231	0.954304
chrX	12995214	TMSB4X	UTR3	rs1057185	-	C	T	.	7951	7966	195	7756	7961	5	0.022756	0.000251905	3.8536e-06	0.984603
chrX	14026517	GEMIN8	UTR3	rs112240552	-	T	C	.	107	108	46	61	83	25	0.429907	0.231481	0	0
chrX	15337882	PIGA	UTR3	rs3087965	-	A	T	.	22	16	0	22	16	0	0	0	0.996211	0.98647
chrX	15338002	PIGA	UTR3	rs3661	-	A	G	.	19	22	0	19	22	0	0	0	0.995903	0.988643
chrX	15800751	CA5B	exonic	rs1808	Taqman	G	A	.	267	209	91	176	172	37	0.340824	0.177033	0	0
chrX	15802984	CA5B	UTR3	rs7055587	-	C	T	.	164	88	42	122	83	5	0.256098	0.0568182	0	0.000565153
chrX	16606271	CTPS2	UTR3	rs1219	Taqman	C	.	T	266	26	265	1	2	24	0.0037594	0.0769231	0.992146	0.0409387
chrX	16781496	SYAP1	UTR3	rs5980332	-	G	A	.	44	37	11	33	34	3	0.25	0.0810811	0	0.00554055
chrX	16782468	SYAP1	UTR3	rs5934328	-	T	C	.	17	13	5	12	10	3	0.294118	0.230769	2.07e-08	0.000205994
chrX	16860134	TXLNG	UTR3	rs3747366	-	T	C	.	128	96	50	78	81	15	#N/A	#N/A	#N/A	#N/A
chrX	17752775	NHS	UTR3	rs60285340	-	C	.	T	34	12	34	0	0	12	0	0	0.997004	0.984249
chrX	17772589	SCML1	UTR3	rs150310215	-	C	T	.	115	223	0	115	223	0	0	0	0.998438	0.996887
chrX	18257805	SCML2	UTR3	NA	-	C	.	A	22	17	22	0	9	8	0	0.529412	0.996211	0
chrX	18924617	PHKA2	exonic	rs148945763	-	G	.	C	147	127	146	1	0	127	0.00680272	0	0.984643	0.995814
chrX	19373839	PDHA1	exonic	rs1126565	-	A	.	G	1571	1283	1563	8	1	1282	0.0050923	0.000779423	0.266844	0.995338
chrX	19377881	PDHA1	UTR3	rs709610	-	C	.	T	622	522	622	0	1	521	0	0.00191939	0.999255	0.992905
chrX	19378090	PDHA1	UTR3	rs1042449	-	G	.	T	170	136	170	0	0	136	0	0	0.998715	0.995967
chrX	19378093	PDHA1	UTR3	rs1042450	-	G	.	A	168	133	168	0	0	133	0	0	0.998707	0.995918
chrX	19378499	-	UTR3	rs1042452	-	C	.	T	185	186	185	0	0	186	#N/A	#N/A	#N/A	#N/A
chrX	19378615	-	UTR3	rs1042453	-	A	.	G	255	193	254	1	0	193	#N/A	#N/A	#N/A	#N/A
chrX	19378784	PDHA1	UTR3	rs1042456	Taqman	C	.	A	152	107	152	0	0	107	#N/A	#N/A	#N/A	#N/A
chrX	19378830	PDHA1	UTR3	rs15816	Taqman	G	.	A	153	163	153	0	0	163	#N/A	#N/A	#N/A	#N/A
chrX	19379148	PDHA1/MAPK	UTR3	rs56039350	Sanger	G	.	A	210	223	210	0	5	218	#N/A	#N/A	#N/A	#N/A
chrX	19379165	PDHA1/MAPK	UTR3	rs55856360	RFLP/Sanger	C	.	T	228	224	228	0	0	224	#N/A	#N/A	#N/A	#N/A
chrX	20170527	RPS6KA3	UTR3	rs12010722	-	C	.	T	129	51	129	0	0	51	0	0	0.998526	0.992979
chrX	20170908	RPS6KA3	UTR3	rs7051161	-	T	.	A	188	68	188	0	0	68	0	0	0.998776	0.994051
chrX	20171056	RPS6KA3	UTR3	rs7064020	-	G	.	T	214	127	214	0	0	127	0	0	0.998848	0.995814
chrX	21861434	MBTPS2	exonic	rs3213451	Taqman	A	G	.	246	155	0	246	155	0	0	0	0.99892	0.996242
chrX	21901903	MBTPS2	UTR3	rs5951476	-	G	A	.	350	204	0	350	204	0	0	0	0.999073	0.996744
chrX	21903333	MBTPS2	UTR3	rs11544218	-	T	.	C	157	218	157	0	0	218	0	0	0.998664	0.996852
chrX	23761386	ACOT9	UTR5	rs5925605	-	C	.	G	151	124	151	0	0	124	0	0	0.998638	0.995759
chrX	23858452	APOO	UTR3	rs8680	Taqman	G	.	A	385	299	385	0	0	299	0	0	0.999108	0.997301
chrX	24004620	KLHL15	UTR3	rs12686878	-	T	.	C	28	21	28	0	0	21	0	0	0.996672	0.988345
chrX	24005086	KLHL15	UTR3	rs3813165	-	T	.	C	33	20	33	0	0	20	0	0	0.996955	0.988025
chrX	24005229	KLHL15	UTR3	rs56051542	-	A	.	G	13	10	13	0	0	10	0	0	0.995006	0.982723
chrX	24557800	PDK3	UTR3	NA	-	A	.	G	58	47	58	0	0	47	0	0	0.997757	0.99264
chrX	37300760	PRRG1	UTR3	rs11266222	-	T	.	C	10	9	10	0	0	9	#N/A	#N/A	#N/A	#N/A
chrX	37315947	PRRG1	UTR3	rs151231213	-	G	.	A	51	47	51	0	0	47	#N/A	#N/A	#N/A	#N/A
chrX	37696390	DYNLT3	UTR3	rs4827310	-	T	.	C	20	23	20	0	0	23	#N/A	#N/A	#N/A	#N/A
chrX	37701048	DYNLT3	exonic	rs11771	-	G	.	A	425	244	425	0	0	244	#N/A	#N/A	#N/A	#N/A
chrX	38129025	RPGR	exonic	rs34117835	-	G	.	T	65	23	65	0	0	23	#N/A	#N/A	#N/A	#N/A
chrX	38147170	RPGR	exonic	rs1801688	-	C	.	T	43	11	43	0	0	11	#N/A	#N/A	#N/A	#N/A
chrX	38156660	RPGR	exonic	rs62635003	-	T	.	C	37	31	37	0	0	31	#N/A	#N/A	#N/A	#N/A
chrX	38156677	RPGR	exonic	rs1801687	-	C	.	T	32	30	32	0	0	30	#N/A	#N/A	#N/A	#N/A
chrX	38663104	MID1IP1-AS1	ncRNA_exonic	rs198783	-	T	.	C	200	125	200	0	0	125	#N/A	#N/A	#N/A	#N/A
chrX	38663223	MID1IP1	UTR5	rs181152858	-	T	.	C	205	114	205	0	0	114	0	0	0.998825	0.995558
chrX	39932907	BCOR	exonic	rs6520618	-	T	.	C	195	104	195	0	0	104	0	0	0.998797	0.995325
chrX	40513475	MED14	UTR3	rs6610449	-	G	T	.	53	31	3	50	29	2	0.0566038	0.0645161	0.00755025	0.090643
chrX	40551993	MED14	exonic	rs10127014	Taqman	G	.	A	224	141	211	13	6	135	0.0580357	0.0425532	6.05e-08	0.000144539
chrX	40573157	MED14	exonic	rs6520683	Taqman	G	.	A	198	111	180	18	7	104	0.0909091	0.0630631	0	3.1508e-06
chrX	44401295	FUNDC1	exonic	rs41298452	Taqman	T	.	G	409	395	409	0	5	390	0	0.0126582	0.99913	0.114471
chrX	46405983	ZNF674-AS1	ncRNA_exonic	rs6651855	-	T	.	C	89	66	89	0	0	66	0	0	0.998215	0.993948
chrX	46406998	ZNF674-AS1	ncRNA_exonic	rs6611255	-	T	.	C	31	16	31	0	0	16	0	0	0.99685	0.98647
chrX	46457786	CHST7	UTR3	rs735716	-	G	.	A	82	58	82	0	0	58	0	0	0.998136	0.993481
chrX	46472826	SLC9A7	exonic	rs3208940	-	G	.	A	268	146	268	0	0	146	0	0	0.99896	0.996119
chrX	46618321	SLC9A7	exonic	rs1056846	-	C	.	G	36	24	36	0	0	24	0	0	0.997096	0.989184
chrX	46939860	RGN	UTR5	rs184844167	-	C	.	G	12	11	12	0	0	11	0	0	0.994798	0.983532
chrX	47004838	-	UTR5	rs12008422	-	C	.	T	409	226	408	1	0	226	#N/A	#N/A	#N/A	#N/A
chrX	47004861	-	UTR5	rs5952419	-	T	.	C	477	276	477	0	0	276	#N/A	#N/A	#N/A	#N/A
chrX	47084037	CDK16	exonic	rs5952422	Taqman	A	.	G	2637	2360	2311	326	269	2091	0.123625	0.113983	0	0
chrX	47088440	CDK16	exonic	rs73630266	-	G	.	A	2120	1715	1921	199	159	1556	0.0938679	0.0927114	0	0
chrX	47327111	ZNF41	UTR5	rs5905607	-	T	C	.	14	30	0	14	30	0	0	0	0.995193	0.99047
chrX	47343254	CXorf24	exonic	rs2071778	-	C	.	T	55	30	55	0	0	30	0	0	0.997692	0.99047
chrX	47425058	ARAF	UTR3	rs2854422	-	G	.	A	73	35	73	0	0	35	0	0	0.998018	0.991276
chrX	47445940	TIMP1	exonic	rs11551797	Taqman	C	T	.	7930	7929	0	7930	7925	4	#N/A	#N/A	#N/A	#N/A
chrX	47511198	UXT	UTR3	NA	-	A	C	T	75	68	49	26	35	33	0.351351	0.52381	0	0
chrX	47705684	ZNF81	exonic	rs145478020	-	C	T	.	64	30	0	64	30	0	0	0	0.997873	0.99047
chrX	47776308	ZNF81	UTR3	rs502054	-	T	.	C	12	9	12	0	0	9	0	0	0	0
chrX	47778882	ZNF81	UTR3	rs480186	-	T	.	C	12	9	12	0	0	9	0	0	0.994798	0.981802
chrX	47780746	ZNF81	UTR3	rs600999	-	C	.	G	11	16	11	0	0	16	0	0	0.994565	0.98647
chrX	48382174	EBP	exonic	rs3048	-	G	T	.	1028	808	0	1028	808	0	0	0	0.999362	0.998198
chrX	48420741	TBC1D25	UTR3	rs7891547	-	G	.	A	411	248	411	0	0	248	0	0	0.999131	0.997047
chrX	48436410	RBM3	UTR3	rs7065384	-	A	.	G	7743	7729	7741	2	5	7724	0.000151688	0.000351401	0.997627	0.874829
chrX	48436446	RBM3	UTR3	rs1136985	-	G	.	A	6685	6014	6680	5	3	6011	0.000505008	0.000388651	0.970734	0.992674
chrX	48436507	RBM3	UTR3	rs8931	-	C	G	.	7199	7184	1	7198	7180	4	0.000108202	0.000517652	0.999063	0.975147
chrX	48438261	RP11-1148L6.5	ncRNA_exonic	NA	-	G	.	A	607	15	607	0	5	10	0	0.333333	0.999248	3.54e-08
chrX	48439427	RP11-1148L6.5	ncRNA_exonic	rs8893	-	A	G	.	228	127	0	228	127	0	0	0	0.998882	0.995814
chrX	48456223	WDR13	UTR5	rs235824	-	G	T	.	496	454	0	496	454	0	0	0	0.999192	0.997759
chrX	48567295	SUV39H1	ncRNA_UTR3	rs3373	-	A	.	G	193	137	193	0	0	137	#N/A	#N/A	#N/A	#N/A
chrX	48772909	PIM2	UTR5	rs143889438	-	T	.	C	8	8	8	0	0	8	0	0	0.993649	0.980744
chrX	48886488	TFE3	UTR3	rs142072134	-	G	.	A	2712	2485	2711	1	6	2479	0.000368732	0.00241449	0.998888	0.846256
chrX	48900847	TFE3	UTR5	rs58910174	-	T	.	C	100	37	100	0	0	37	0	0	0.998321	0.99155
chrX	48929167	PRAF2	UTR3	rs1802957	-	T	.	C	4843	3523	4840	3	2	3521	0.000619451	0.000567698	0.994868	0.992952
chrX	48937909	WDR45	UTR5	rs67003841	-	A	.	C	10	14	10	0	0	14	0	0	0.994301	0.985469
chrX	48980062	GPKOW	exonic	rs34513173	-	G	C	.	209	168	0	209	168	0	0	0	0.998836	0.996399
chrX	49023754	MAGIX	UTR3	NA	-	C	.	G	15	8	15	0	4	4	0	0.5	0.995361	1.015e-07
chrX	49032208	PRICKLE3	exonic	rs12557970	-	G	A	.	231	312	0	231	312	0	0	0	0.998888	0.997354
chrX	49035816	PRICKLE3	UTR3	rs56969968	-	C	.	A	11	11	11	0	0	11	0	0	0.994565	0.983532
chrX	49044685	SYP	UTR3	rs17144222	-	G	.	A	12	46	12	0	0	46	0	0	0.994798	0.992548
chrX	49045460	SYP	UTR3	rs7889267	-	G	.	A	25	17	25	0	0	17	0	0	0	0
chrX	49126714	PPP1R3F	exonic	rs111938103	-	C	.	T	343	498	343	0	0	498	0	0	0.999065	0.997842
chrX	49137916	PPP1R3F	exonic	rs17148347	-	T	.	C	439	458	437	2	0	458	0.0045977	0	0.985109	0.997763
chrX	49144114	PPP1R3F	UTR3	rs41513244	-	G	.	C	12	12	12	0	0	12	0	0	0.994798	0.984249
chrX	49643712	AF238380.5	ncRNA_exonic	rs5906888	-	T	G	.	17	20	0	17	20	0	0	0	0.995655	0.988025
chrX	53457622	RIBC1	exonic	rs1264013	-	T	C	.	24	22	6	18	22	0	0.25	0	2e-09	0.988643
chrX	53559668	HUWE1	UTR3	rs12836234	Taqman	C	A	.	19	25	0	19	25	0	0	0	0	0
chrX	53641647	HUWE1	exonic	rs6638360	Taqman	T	C	.	213	91	0	213	91	0	0	0	0.998846	0.994961
chrX	53964307	PHF8	UTR3	NA	-	T	.	C	255	178	255	0	0	178	0	0	0.998937	0.996506
chrX	54095227	FAM120C	UTR3	rs3213577	-	T	C	.	15	25	0	15	25	0	0	0	0.995361	0.989431
chrX	54095237	FAM120C	UTR3	rs3213576	-	T	C	.	25	18	0	25	18	0	0	0	0.996462	0.98731
chrX	54472506	FGD1	UTR3	rs2230265	-	G	A	.	552	636	0	552	636	0	0	0	0.999223	0.998038
chrX	54836361	MAGED2	exonic	rs1043031	Taqman	A	.	G	7303	6613	7293	10	7	6606	0.00114286	0.00105852	0.778101	0.909743
chrX	54836505	MAGED2	exonic	rs1043034	Taqman	A	.	G	7631	6291	7630	1	1	6290	0.000131044	0.000158957	0.998954	0.997202
chrX	54837340	MAGED2	exonic	rs1043044	-	C	.	T	6568	5055	6566	2	1	5054	0.000304507	0.000197824	0.997689	0.998037
chrX	54838077	MAGED2	exonic	rs2071932	Taqman	C	.	T	7937	7269	7936	1	3	7266	0.000111012	0.000423012	0.998532	0.989261
chrX	55033307	APEX2	exonic	rs11541054	-	T	.	C	681	622	681	0	1	621	0	0.00160772	0.999277	0.992893
chrX	55035283	APEX2	UTR3	rs704145	-	C	.	T	83	121	83	0	0	121	0	0	0.998148	0.995701
chrX	55479299	MAGEH1	exonic	rs11545211	-	G	A	.	1888	1706	1	1887	1705	1	0.000529661	0.000586166	0.998502	0.996627
chrX	57147944	SPIN2B	UTR5	rs2071722	-	G	T	.	49	21	0	49	21	0	0	0	0.997543	0.988345
chrX	57148185	RP3-323P24.3	ncRNA_exonic	NA	-	C	.	T	8	8	8	0	0	8	0	0	0.993649	0.980744
chrX	57163925	SPIN2A	UTR5	rs11091631	-	C	.	T	29	40	29	0	0	40	0	0	0.996734	0.991922
chrX	57932398	ZXDA	UTR3	rs3814295	-	C	T	.	41	19	0	41	19	0	0	0	0.997294	0.987681
chrX	57936091	ZXDA	exonic	rs185759834	-	C	G	.	23	23	0	23	23	0	0	0	0.9963	0.988923
chrX	62729837	RP11-357C3.3	ncRNA_exonic	rs6653166	-	T	.	C	19	50	19	0	0	50	0	0	0.995903	0.992898
chrX	62736879	RP11-357C3.3	ncRNA_exonic	rs190860710	-	T	.	G	123	119	123	0	0	119	0	0	0.99849	0.995662
chrX	63408271	AMER1	UTR3	rs144171633	-	C	.	G	50	18	50	0	0	18	0	0	0.99757	0.98731
chrX	63408388	AMER1	UTR3	rs28653713	-	T	.	G	43	23	43	0	0	23	0	0	0.997363	0.988923
chrX	63410110	AMER1	exonic	rs61730681	-	T	.	C	12	11	12	0	0	11	0	0	0.994798	0.983532
chrX	64725338	ZC3H12B	UTR3	rs2038285	-	T	.	C	17	10	17	0	0	10	0	0	0.995655	0.982723
chrX	64727553	ZC3H12B	UTR3	rs5964981	-	C	.	T	33	23	33	0	0	23	0	0	0.996955	0.988923
chrX	64960431	MSN	UTR3	rs6525006	Taqman	C	.	G	7003	3938	7003	0	1	3937	0	0.000253936	0.999558	0.997433
chrX	64960509	MSN	UTR3	rs6525007	Taqman	G	.	A	6061	3252	6058	3	5	3247	0.000494968	0.00153752	0.996629	0.92291
chrX	64960801	MSN	UTR3	rs13731	-	A	.	G	7269	4770	7258	11	21	4749	0.00227158	0.00440252	0.625425	0.31804
chrX	64961248	MSN	UTR3	rs1058262	-	A	.	C	5175	3861	5174	1	0	3861	0.000193237	0	0.999086	0.998774
chrX	64961510	MSN	UTR3	rs146012514	-	C	.	G	7736	7438	7730	6	2	7436	0.000735943	0.000223539	0.866891	0.996702
chrX	64961602	MSN	UTR3	rs139621659	-	G	.	A	7771	7318	7769	2	11	7307	0.000305717	0.00414331	0.994368	0.345744
chrX	65384163	HEPH	UTR5	rs1028348	-	C	.	T	133	156	133	0	0	156	0	0	0.998549	0.996254
chrX	68061229	EFNB1	UTR3	rs16990748	-	A	.	C	600	8	600	0	0	8	0	0	0.999118	0.971341
chrX	68381912	PJA1	exonic	rs3761646	-	G	A	.	780	745	0	780	745	0	0	0	0.999308	0.998147
chrX	70520260	NONO	UTR3	rs193158545	-	T	C	.	800	807	1	799	807	0	0.00125	0	0.996634	0.998198
chrX	71348837	RGAG4	UTR3	rs9887642	-	G	A	.	300	290	0	300	290	0	#N/A	#N/A	#N/A	#N/A
chrX	71349143	RGAG4	UTR3	rs9887370	-	A	C	.	214	323	0	214	323	0	#N/A	#N/A	#N/A	#N/A
chrX	71349753	RGAG4	exonic	rs12397326	-	G	A	.	198	295	0	198	295	0	#N/A	#N/A	#N/A	#N/A
chrX	71349774	RGAG4	exonic	rs12393722	-	T	C	.	207	310	0	207	310	0	#N/A	#N/A	#N/A	#N/A
chrX	71349856	RGAG4	exonic	NA	-	A	.	G	307	284	307	0	1	283	#N/A	#N/A	#N/A	#N/A
chrX	71351443	RGAG4	UTR5	rs62614085	-	A	G	.	129	100	0	129	100	0	#N/A	#N/A	#N/A	#N/A
chrX	71359892	NHSL2	exonic	rs149819079	-	C	T	.	56	24	0	56	24	0	0	0	0.997714	0.989184
chrX	71401607	PIN4	exonic	rs6525589	Taqman	G	A	.	40	96	0	40	96	0	0	0	0.997257	0.99511
chrX	71401614	PIN4	exonic	rs7058353	Taqman	C	A	.	59	186	0	59	186	0	0	0	0.997778	0.996585
chrX	71416721	PIN4	exonic	rs11415	Taqman	C	.	T	2614	1891	2599	15	10	1881	0.00574273	0.00529101	0.182015	0.24127
chrX	71693440	HDAC8	UTR3	rs72630046	-	T	.	A	29	27	29	0	0	27	0	0	0.996734	0.989881
chrX	71791912	HDAC8	exonic	rs11093377	Taqman	C	.	T	361	253	361	0	0	253	0	0	0.999085	0.997076
chrX	73043817	XIST	ncRNA_exonic	rs1620574	Taqman	T	C	.	146	129	0	146	129	0	#N/A	#N/A	#N/A	#N/A
chrX	73045809	XIST	ncRNA_exonic	rs16992442	RFLP/Sanger	T	.	C	155	61	155	0	0	61	#N/A	#N/A	#N/A	#N/A
chrX	73066439	XIST	ncRNA_exonic	rs1894271	RFLP/Sanger	T	C	.	50	8	0	50	8	0	1	1	0.99757	0.980744
chrX	73424191	RAB11FIP1P1	ncRNA_exonic	rs6655556	-	T	.	C	28	16	28	0	0	16	#N/A	#N/A	#N/A	#N/A
chrX	73640929	SLC16A2	UTR5	rs5981271	-	T	.	A	86	36	86	0	0	36	0	0	0.998183	0.991416
chrX	73641569	SLC16A2	exonic	rs6647476	-	T	.	C	345	216	344	1	3	213	0.00290698	0.0138889	0.995249	0.427554
chrX	73806768	RLIM	UTR3	rs5981651	-	A	.	C	200	204	200	0	0	204	0	0	0.998811	0.996744
chrX	73810000	RLIM	UTR3	rs5981287	-	A	.	G	43	39	43	0	0	39	0	0	0.997363	0.991803
chrX	73810907	RLIM	UTR3	rs7056769	-	T	.	C	87	62	87	0	0	62	0	0	0.998183	0.993727
chrX	73811755	RLIM	exonic	rs7883332	-	C	.	T	218	125	218	0	0	125	0	0	0.998858	0.995778
chrX	75648551	MAGEE1	exonic	rs7066146	-	A	.	C	36	30	36	0	0	30	0	0	0.997096	0.99047
chrX	75649340	MAGEE1	exonic	rs7051260	-	G	.	C	36	28	36	0	0	28	0	0	0.997096	0.990088
chrX	76937963	ATRX	exonic	rs3088074	RFLP/Sanger	G	.	C	39	19	39	0	0	19	0	0	0.997219	0.987681
chrX	76952147	ATRX	exonic	rs45574238	-	T	C	.	20	14	0	20	14	0	0	0	0.996013	0.985469
chrX	77304027	ATP7A	UTR3	rs1062472	-	T	.	C	46	73	46	0	0	73	0	0	0.997458	0.994288
chrX	77304308	ATP7A	UTR3	rs17139614	-	G	.	C	58	74	58	0	0	74	0	0	0.997757	0.994333
chrX	77359725	PGK1	UTR5	rs17139588	-	C	.	T	96	65	96	0	0	65	0	0	0.998284	0.993895
chrX	77383236	PGK1	UTR3	rs2132226	-	G	C	.	79	137	2	77	137	0	0.0253165	0	0.490493	0.995983
chrX	77383809	PGK1	UTR3	rs2935001	-	A	G	.	256	303	0	256	303	0	0	0	0.998939	0.997318
chrX	77385748	TAF9B	UTR3	rs10991	-	C	T	.	46	57	0	46	57	0	0	0	0.997458	0.993416
chrX	80553229	SH3BGRL	UTR3	rs1044828	-	C	T	.	359	398	0	359	398	0	0	0	0.999083	0.997629
chrX	85226351	CHM	UTR3	NA	-	A	G	.	20	12	10	10	11	1	0.5	0.0833333	0	0.39083
chrX	96859959	DIAPH2	ncRNA_UTR3	rs5967329	-	C	.	T	46	18	46	0	0	18	#N/A	#N/A	#N/A	#N/A
chrX	99899244	SRPX2	UTR5	rs1343213	Taqman	G	.	C	368	608	368	0	0	608	0	0	0.999092	0.998005
chrX	99928934	RP11-524D16__A.3	ncRNA_exonic	rs151110075	-	A	G	.	60	78	0	60	78	0	0	0	0.997798	0.9945
chrX	99955925	SYTL4	exonic	rs16983588	-	T	.	C	96	52	96	0	0	52	0	0	0.998284	0.993057
chrX	100262172	RP3-341D10.4	ncRNA_exonic	rs5921704	-	T	.	G	26	32	26	0	0	32	0	0	0.996536	0.990816
chrX	100262630	RP3-341D10.4	ncRNA_exonic	rs41300145	-	A	.	G	34	62	34	0	0	62	0	0	0.997004	0.993727
chrX	100265552	TRMT2B	UTR3	rs5921705	-	T	.	A	352	246	351	1	0	246	0.00284091	0	0.995362	0.997035
chrX	100306853	TRMT2B	UTR5	rs113780984	-	C	T	.	127	83	0	127	83	0	0	0	0.998515	0.994691
chrX	100350434	TMEM35	UTR3	rs910753	-	G	.	A	225	220	225	0	0	220	0	0	0.998875	0.996866
chrX	100350500	TMEM35	UTR3	rs743090	-	C	.	A	161	165	161	0	0	165	0	0	0.99868	0.996364
chrX	100354910	CENPI	UTR5	NA	-	A	G	.	13	8	7	6	8	0	0.461538	1	2e-10	0
chrX	100395663	CENPI	exonic	rs2273380	-	G	.	T	49	35	49	0	0	35	0	0	0.997543	0.991276
chrX	100418204	CENPI	UTR3	rs3810708	-	A	.	T	53	17	53	0	0	17	0	0	0.997645	0.986907
chrX	100418447	CENPI	UTR3	rs1054490	-	A	.	G	58	62	58	0	0	62	0	0	0.997757	0.993727
chrX	100662903	GLA	UTR5	rs3027585	-	C	.	T	177	186	176	1	0	186	#N/A	#N/A	#N/A	#N/A
chrX	100743037	ARMCX4	exonic	rs963618	-	C	.	T	29	16	29	0	0	16	0	0	0.996734	0.98647
chrX	100743826	ARMCX4	exonic	rs5951332	-	A	.	G	35	13	35	0	0	13	0	0	0.997051	0.984891
chrX	100747453	ARMCX4	exonic	rs73563076	-	G	.	A	21	9	21	0	0	9	0	0	0.996115	0.981802
chrX	100760103	ARMCX4	UTR3	rs6616250	-	G	.	A	18	19	18	0	0	19	0	0	0	0
chrX	100805631	ARMCX1	UTR5	rs7055900	Taqman	T	.	G	1035	1042	1034	1	1	1041	0.000966184	0.000959693	0.997909	0.994309
chrX	102007333	BHLHB9	UTR3	rs12388886	-	C	.	T	18	25	18	0	0	25	0	0	0.995784	0.989431
chrX	102471573	BEX4	UTR3	rs5987710	Taqman	T	.	A	314	246	314	0	0	246	0	0	0.99903	0.997035
chrX	102585902	TCEAL7	UTR5	rs1045761	-	G	.	C	1357	499	1357	0	1	498	0	0.00200401	0.999408	0.991159
chrX	102755014	RAB40A	exonic	rs61735524	-	G	.	A	19	9	19	0	0	9	#N/A	#N/A	#N/A	#N/A
chrX	102840421	TCEAL4	UTR5	rs221931	-	G	.	T	20	23	20	0	0	23	0	0	0.996013	0.988923
chrX	102930960	MORF4L2	UTR3	rs874	-	A	G	.	1807	2017	3	1804	1998	19	0.00166021	0.00941993	0.970025	0.0284859
chrX	103078223	RAB9B	UTR3	rs529980	-	G	A	.	25	15	0	25	15	0	0	0	0.996462	0.985993
chrX	103078333	RAB9B	UTR3	rs114375743	-	C	.	T	20	10	20	0	0	10	0	0	0.996013	0.982723
chrX	103401655	SLC25A53	UTR5	rs112891080	-	G	.	A	37	24	37	0	0	24	0	0	0.997139	0.989184
chrX	103438043	FAM199X	UTR3	NA	-	A	G	.	35	33	0	35	33	0	0	0	0.997051	0.990976
chrX	103440017	FAM199X	UTR3	rs113832023	-	T	.	G	232	145	232	0	1	144	0	0.00689655	0.998891	0.967743
chrX	106072278	TBC1D8B	UTR3	NA	-	A	.	C	24	24	18	6	12	12	#N/A	#N/A	#N/A	#N/A
chrX	106308416	RBM41	UTR3	rs1285715	-	G	.	T	14	9	14	0	0	9	0	0	0.995193	0.981802
chrX	106309901	RBM41	UTR3	rs1999003	-	C	.	G	10	14	10	0	0	14	0	0	0.994301	0.985469
chrX	106841068	FRMPD3	exonic	rs61184704	-	G	.	A	12	10	12	0	0	10	0	0	0.994798	0.982723
chrX	106847114	FRMPD3	UTR3	rs12006998	-	T	.	C	19	14	19	0	0	14	0	0	0.995903	0.985469
chrX	106847447	FRMPD3	UTR3	rs12558186	-	C	T	.	10	13	0	10	13	0	0	0	0.994301	0.984891
chrX	106893651	PRPS1	UTR3	rs5962870	-	G	.	A	3927	2003	3926	1	0	2003	0.000254647	0	0.998348	0.998604
chrX	107084075	MID2	exonic	rs2236083	Taqman	A	.	C	112	49	112	0	0	49	0	0	0.998354	0.992729
chrX	107169328	MID2	exonic	rs150570766	-	A	.	G	172	102	172	0	2	100	#N/A	#N/A	#N/A	#N/A
chrX	107380393	ATG4A	exonic	rs79788197	-	A	.	C	252	265	252	0	0	265	0	0	0.998931	0.997131
chrX	108786314	NXT2	UTR3	rs5943382	-	G	.	A	21	21	21	0	0	21	0	0	0.996115	0.988345
chrX	109416837	TMEM164	UTR3	rs60563871	-	T	.	C	89	19	89	0	0	19	0	0	0.998204	0.98731
chrX	109418258	TMEM164	UTR3	NA	-	C	T	.	124	45	0	124	45	0	0	0	0.998497	0.992453
chrX	109418604	TMEM164	UTR3	rs58114022	-	G	.	A	133	55	133	0	0	55	0	0	0.998549	0.993279
chrX	109420035	TMEM164	UTR3	rs6642422	-	C	.	A	195	107	195	0	0	107	0	0	0.998797	0.995399
chrX	109440496	AMMECR1	UTR3	rs17003963	-	A	.	G	35	34	35	0	0	34	0	0	0.997051	0.99113
chrX	110963365	ALG13	exonic	rs7063657	-	A	.	G	104	40	104	0	0	40	0	0	0.998354	0.991922
chrX	112020692	AMOT	UTR3	rs583430	Taqman	A	.	T	129	90	128	1	0	90	0.00775194	0	0.983898	0.994929
chrX	114795541	PLS3	UTR5	rs757124	Taqman	C	G	.	415	371	0	415	370	1	0	0.00269542	0.999135	0.987066
chrX	114884265	PLS3	UTR3	rs144589761	-	G	.	A	2060	1380	2056	4	3	1377	0.00194175	0.00217391	0.984113	0.986898
chrX	117480160	WDR44	UTR5	rs1716785	-	T	C	.	87	42	0	87	42	0	0	0	0.998194	0.992146
chrX	117521338	WDR44	exonic	rs17318100	-	G	A	.	168	79	0	168	79	0	0	0	0.998707	0.99454
chrX	117528056	WDR44	exonic	rs17271416	-	G	A	.	228	136	0	228	136	0	0	0	0.998868	0.99585
chrX	117528142	WDR44	exonic	rs6603401	Taqman	C	T	.	218	169	0	218	169	0	0	0	0.998726	0.996105
chrX	117566782	WDR44	exonic	rs10521584	-	C	T	.	177	123	0	177	123	0	0	0	0.99874	0.99574
chrX	117700141	DOCK11	exonic	rs2286977	-	A	G	.	78	44	1	77	44	0	0.0128205	0	0.948064	0.992252
chrX	117722176	DOCK11	exonic	rs41312765	-	G	.	A	37	14	37	0	0	14	0	0	0.997139	0.985469
chrX	117819844	DOCK11	UTR3	NA	-	T	G	.	269	312	0	269	312	0	0	0	0.998962	0.99735
chrX	117991707	RP4-562J12.2	ncRNA_exonic	rs5910430	-	A	.	G	26	19	20	6	10	9	0.230769	0.526316	1.01e-08	0
chrX	118468285	RP5-1139I1.1	ncRNA_exonic	NA	-	G	A	.	24	9	12	12	7	2	0.5	0.222222	0	0.00528067
chrX	119389966	ZBTB33	UTR3	rs7882480	-	C	T	.	109	101	0	109	101	0	0	0	0.998394	0.995248
chrX	119390465	ZBTB33	UTR3	rs11537755	-	A	G	.	27	11	0	27	10	1	0	0.0909091	0.996606	0.437675
chrX	119391880	ZBTB33	UTR3	rs1044413	-	G	A	.	129	110	0	129	110	0	0	0	0.998526	0.995469
chrX	119392013	ZBTB33	UTR3	rs146524049	-	A	G	.	242	268	0	242	268	0	0	0	0.998912	0.997157
chrX	119571073	LAMP2	UTR3	rs14410	Taqman	G	A	.	422	523	0	422	523	0	0	0	0.999335	0.998111
chrX	119590533	LAMP2	exonic	rs12097	Taqman	T	A	.	4982	4546	0	4982	4543	3	0	0.000659921	0.999536	0.99326
chrX	122338337	GRIA3	UTR3	rs3752471	-	A	.	G	120	399	120	0	0	399	0	0	0.998471	0.997632
chrX	123034511	XIAP	exonic	rs5956583	-	A	.	C	121	44	121	0	0	44	0	0	0.998438	0.991922
chrX	123041043	XIAP	UTR3	rs28382740	-	A	G	.	56	44	0	56	44	0	0	0	0.997645	0.992252
chrX	123042424	XIAP	UTR3	rs28382744	-	G	A	.	42	15	0	42	15	0	0	0	0.997219	0.985993
chrX	123042707	XIAP	UTR3	rs17334746	-	T	C	.	99	60	0	99	60	0	0	0	0.998312	0.993607
chrX	123043705	XIAP	UTR3	rs17330637	-	A	C	.	108	34	0	108	34	0	0	0	0.998386	0.99113
chrX	123043876	XIAP	UTR3	rs17330644	-	C	T	.	78	61	0	78	61	0	0	0	0.998086	0.993668
chrX	123044414	XIAP	UTR3	rs17330651	-	T	C	.	177	85	0	177	85	0	0	0	0.99874	0.994763
chrX	123044673	XIAP	UTR3	rs28382747	-	T	G	.	34	79	0	34	78	1	0	0.0126582	0.997004	0.908071
chrX	123045046	XIAP	UTR3	rs28382749	-	A	G	.	156	130	0	156	129	1	0	0.00769231	0.99866	0.957793
chrX	123045109	XIAP	UTR3	rs28382751	-	C	A	.	111	121	3	108	121	0	0.027027	0	0.0957298	0.995701
chrX	123045219	XIAP	UTR3	rs28382752	-	T	C	.	184	130	2	182	130	0	0.0108696	0	0.857842	0.995867
chrX	123045915	XIAP	UTR3	rs8371	-	C	T	.	314	201	0	314	201	0	0	0	0.99903	0.996719
chrX	123046536	XIAP	UTR3	rs28745607	-	G	A	.	32	74	0	32	74	0	0	0	0.996904	0.994333
chrX	123047282	XIAP	UTR3	rs28382755	-	C	T	.	423	346	0	423	346	0	0	0	0.999141	0.997477
chrX	128902863	XPNPEP2	UTR3	rs859585	-	G	.	A	94	264	94	0	0	264	0	0	0.998266	0.997136
chrX	129055457	UTP14A	exonic	rs144349914	-	G	A	.	512	456	0	512	455	1	#N/A	#N/A	#N/A	#N/A
chrX	129545471	RBMX2	exonic	NA	-	T	.	A	484	295	483	1	0	295	0.00207039	0	0.995667	0.997284
chrX	132549223	GPC4	UTR5	rs12556901	-	G	A	.	20	95	0	20	95	0	0	0	0.996013	0.995082
chrX	133560301	PHF6	UTR3	rs17317724	-	A	.	G	202	92	202	0	0	92	0	0	0.998817	0.994992
chrX	133561144	PHF6	UTR3	rs181993800	-	C	.	A	49	13	49	0	0	13	0	0	0.997543	0.984891
chrX	133678852	AC004383.4	ncRNA_exonic	rs2503985	-	G	A	.	43	183	0	43	183	0	0	0	0.997363	0.996556
chrX	133679612	AC004383.4	ncRNA_exonic	rs17396	-	T	C	.	45	186	0	45	186	0	0	0	0.997427	0.996585
chrX	133679671	AC004383.4	ncRNA_exonic	rs17397	-	T	G	.	46	174	0	46	174	0	0	0	0.997458	0.996465
chrX	134022913	MOSPD1	UTR3	rs6529647	-	A	.	C	142	81	142	0	1	80	0	0.0123457	0.998596	0.932234
chrX	134125475	SMIM10	UTR3	rs11739	-	C	G	.	222	202	0	222	202	0	0	0	0.998868	0.996727
chrX	134126394	SMIM10	UTR3	rs2498769	-	G	A	.	63	174	1	62	174	0	0.015873	0	0.937036	0.996465
chrX	134156121	FAM127C	UTR3	rs2475853	-	G	C	.	1290	1208	0	1290	1207	1	0	0.000827815	0.9994	0.996334
chrX	134185997	FAM127B	exonic	rs2498776	-	T	A	.	5071	3934	7	5064	3930	4	0.00157604	0.00101678	0.723655	0.978816
chrX	134229381	LINC00087	ncRNA_exonic	rs1135844	-	T	.	C	16	39	16	0	0	39	0	0	0.995515	0.991803
chrX	134420007	ZNF75D	UTR3	rs7042	-	G	C	.	149	148	0	149	148	0	0	0	0.998629	0.996147
chrX	134420028	ZNF75D	UTR3	rs4589	-	T	G	.	149	161	0	149	161	0	0	0	0.998629	0.996317
chrX	134420223	ZNF75D	UTR3	rs14241	-	C	T	.	176	113	2	174	113	0	0.0113636	0	0.852789	0.995536
chrX	134420602	ZNF75D	UTR3	rs1129095	-	C	T	.	100	111	0	100	111	0	0	0	0.998321	0.995491
chrX	134477613	ZNF75D	UTR5	rs1419828	-	A	C	.	62	60	0	62	60	0	0	0	0.997836	0.993607
chrX	134494512	ZNF449	exonic	rs45461393	-	T	C	.	82	64	0	82	64	0	0	0	0.998136	0.993841
chrX	135046818	MMGT1	UTR3	rs3747461	-	C	T	.	66	51	0	66	51	0	0	0	0.997908	0.992979
chrX	139865603	CDR1	UTR3	NA	-	T	C	.	12	16	6	6	16	0	0.5	0	0	0.98647
chrX	147031538	FMR1	UTR3	rs25704	-	C	T	.	78	59	0	78	59	0	0	0	0.998073	0.993545
chrX	148560581	IDS	UTR3	rs1141636	-	G	.	A	1156	1213	1155	1	0	1213	0.000865052	0	0.997684	0.998413
chrX	148560611	IDS	UTR3	rs5936291	-	G	A	.	889	1219	2	887	1218	1	0.00224972	0.000820345	0.99171	0.996045
chrX	148560698	IDS	UTR3	rs5936292	-	G	A	.	988	1538	5	983	1538	0	0.00506073	0	0.546139	0.998512
chrX	148560766	IDS	UTR3	rs5936188	-	T	C	.	730	1206	0	730	1206	0	0	0	0.999293	0.99841
chrX	148561274	IDS	UTR3	rs11969	-	T	C	.	230	210	0	230	210	0	0	0	0.998886	0.996792
chrX	148562167	IDS	UTR3	rs5936293	-	C	.	T	2038	1648	2037	1	2	1646	0.000490677	0.00121433	0.998517	0.990001
chrX	148562599	IDS	UTR3	rs1064463	Taqman	G	A	.	1617	1527	0	1617	1527	0	0	0	0.999432	0.998509
chrX	148582549	IDS	exonic	rs1141608	Taqman	G	.	A	2451	1635	2445	6	0	1635	#N/A	#N/A	#N/A	#N/A
chrX	148622730	CXorf40A	UTR5	rs3747443	-	G	A	.	401	269	0	401	267	2	0	0.00743494	0.999123	0.921822
chrX	148622745	CXorf40A	UTR5	rs3747442	Taqman	T	A	.	407	271	0	407	271	0	0	0	0.999128	0.997172
chrX	148626390	CXorf40A	UTR5	rs6641330	-	C	T	.	8	19	3	5	17	2	0.375	0.105263	1.35031e-05	0.0282029
chrX	148628709	CXorf40A	UTR3	rs7885814	-	G	.	C	528	358	528	0	187	171	0	0.522346	0.99921	0
chrX	148678802	TMEM185A	UTR3	rs372442	-	C	G	.	927	769	0	927	769	0	0	0	0.999343	0.998168
chrX	148678869	TMEM185A	UTR3	NA	-	G	A	.	180	298	1	179	298	0	0.00555556	0	0.985541	0.997297
chrX	148678982	TMEM185A	UTR3	rs5742384	-	A	.	G	532	374	532	0	2	372	0	0.00534759	0.999212	0.93593
chrX	148682039	TMEM185A	exonic	rs2071186	-	T	C	.	383	334	0	383	334	0	0	0	0.999107	0.997436
chrX	149680539	MAMLD1	exonic	rs113311895	-	C	.	T	340	315	340	0	0	315	0	0	0.999062	0.997366
chrX	149680554	MAMLD1	exonic	rs2070779	-	C	.	T	373	312	373	0	2	310	0	0.00641026	0.999097	0.917804
chrX	149681925	MAMLD1	UTR3	rs567517	-	T	.	C	425	537	425	0	0	537	0	0	0.999143	0.997907
chrX	149931772	MTMR1	UTR3	rs5925423	-	C	.	T	339	209	339	0	0	209	0	0	0.999061	0.996784
chrX	149932521	MTMR1	UTR3	rs2242560	-	C	G	.	341	214	0	341	214	0	0	0	0.999063	0.996822
chrX	149933341	MTMR1	UTR3	rs7134	-	T	C	.	53	42	0	53	42	0	0	0	0.997645	0.992146
chrX	149935100	CD99L2	UTR3	rs6877	-	T	.	C	4521	4005	4517	4	3	4002	0.00088476	0.000749064	0.991489	0.988968
chrX	150156339	HMGB3	exonic	rs139826031	-	A	.	G	271	234	271	0	3	231	0	0.0128205	0.998966	0.485448
chrX	150157028	HMGB3	UTR3	rs1324	-	A	T	.	23	134	0	23	133	1	0	0.00746269	0.9963	0.965901
chrX	150575385	VMA21	UTR3	rs7067140	-	A	G	.	83	26	0	83	26	0	0	0	0.998148	0.989662
chrX	150869267	PRRG3	exonic	rs4323608	-	A	.	G	16	32	16	0	0	32	0	0	0.995515	0.990816
chrX	150870343	PRRG3	UTR3	rs4347102	-	G	A	.	10	12	0	10	12	0	0	0	0.994301	0.984249
chrX	150870527	PRRG3	UTR3	rs5924678	-	G	.	C	17	20	17	0	0	20	0	0	0.995655	0.988025
chrX	150871139	PRRG3	UTR3	rs4507912	-	C	T	.	10	16	0	10	16	0	0	0	0.994301	0.98647
chrX	150871807	PRRG3	UTR3	rs45625432	-	C	T	.	27	21	0	27	21	0	0	0	0.996606	0.988345
chrX	150873394	PRRG3	UTR3	rs3761540	-	C	T	.	8	20	0	8	20	0	0	0	0.993649	0.988025
chrX	150873651	PRRG3	UTR3	rs3761541	-	G	T	.	23	23	0	23	23	0	0	0	0.9963	0.988923
chrX	150873945	PRRG3	UTR3	rs144800157	-	C	T	.	52	43	0	52	43	0	0	0	0.997621	0.992252
chrX	152140782	ZNF185	UTR3	rs16996777	-	G	C	.	129	37	0	129	37	0	0	0	0.998526	0.99155
chrX	152141489	ZNF185	UTR3	rs13839	-	G	A	.	138	40	0	138	40	0	0	0	0.998576	0.991922
chrX	152141539	ZNF185	UTR3	rs11582	-	G	T	.	223	41	1	222	41	0	0.0044843	0	0.992077	0.992036
chrX	152610985	ZNF275	exonic	rs3213466	-	T	C	.	51	57	0	51	57	0	0	0	0.997596	0.993416
chrX	152613112	ZNF275	exonic	rs7066295	-	C	T	.	99	92	0	99	92	0	0	0	0.998312	0.994992
chrX	152613702	ZNF275	UTR3	rs1557508	-	A	G	.	82	57	0	82	57	0	0	0	0.998136	0.993416
chrX	152616741	ZNF275	UTR3	rs8781	-	A	T	.	306	259	0	306	259	0	0	0	0.999019	0.997109
chrX	152616952	snoU13	ncRNA_exonic	rs3256	-	A	G	.	150	174	0	150	174	0	#N/A	#N/A	#N/A	#N/A
chrX	152616958	snoU13	ncRNA_exonic	NA	-	A	G	.	147	175	0	147	175	0	#N/A	#N/A	#N/A	#N/A
chrX	152770230	BGN	exonic	rs4833	Taqman	G	A	.	3475	4509	4	3471	4507	2	0.00115108	0.000443557	0.984896	0.995868
chrX	152771509	BGN	exonic	rs1126499	-	C	.	T	5199	5399	5198	1	12	5387	0.000192345	0.00222305	0.998803	0.649007
chrX	152774031	BGN	UTR3	rs1042103	-	G	.	A	4898	5301	4894	4	1	5300	0.00081666	0.000188644	0.991489	0.998029
chrX	152774423	BGN	UTR3	rs11538656	-	C	.	A	7004	7094	7000	4	0	7094	0.000571102	0	0.991187	0.998883
chrX	152774622	BGN	UTR3	NA	-	C	.	T	5912	5482	5907	5	0	5482	0.000845737	0	0.973587	0.998841
chrX	153009197	ABCD1	ncRNA_UTR3	rs2229539	-	G	C	.	121	215	0	121	215	0	#N/A	#N/A	#N/A	#N/A
chrX	153010066	ABCD1	ncRNA_UTR3	rs11803	-	C	T	.	206	234	0	206	234	0	#N/A	#N/A	#N/A	#N/A
chrX	153010083	ABCD1	ncRNA_UTR3	rs1055847	-	G	A	.	202	237	0	202	237	0	#N/A	#N/A	#N/A	#N/A
chrX	153294081	MECP2	UTR3	rs3027922	-	C	T	.	139	97	0	139	96	1	0	0.0104167	0.998581	0.947688
chrX	153294940	MECP2	UTR3	rs3027924	-	G	C	.	21	13	0	21	13	0	0	0	0.996115	0.984891
chrX	153633360	DNASE1L1	exonic	NA	-	G	A	.	323	337	0	323	336	1	#N/A	#N/A	#N/A	#N/A
chrX	153656729	BX936347.1	ncRNA_exonic	NA	-	A	G	.	163	201	0	163	200	1	0	0.00497512	0.998688	0.97971
chrX	153690500	PLXNA3	exonic	rs139573527	-	G	.	A	354	251	354	0	0	251	0	0	0.999077	0.997065
chrX	154288310	FUNDC2	UTR3	rs41299130	-	C	A	.	36	43	0	36	43	0	0	0	0.997096	0.992252
chrX	155004280	SPRY3	exonic	rs306888	-	A	.	G	15	10	15	0	0	10	0	0	0.995361	0.982723
chrX	155007236	SPRY3	UTR3	rs143253147	-	G	.	A	14	17	14	0	0	17	0	0	0.995193	0.986907
chrX	155011829	SPRY3	UTR3	rs28629790	-	T	.	G	11	8	11	0	0	8	0	0	0.994565	0.980744
chrX	155254720	WASH6P	exonic	rs1128453	-	C	G	.	1063	901	606	457	521	380	#N/A	#N/A	#N/A	#N/A
chrX	155255306	WASH6P	UTR3	NA	-	C	.	G	24	22	11	13	12	10	0.458333	0.454545	0	0
Legend
Reference base = Base reported in Human Reference genome (hg19)
Observed base = most abundant base within uniquely mapped SNP-overlapping reads. "." indicates that Reference base is observed at the SNP-position
Total SNP-reads = Total high-quality SNP-overlapping reads
SNP-specific reads = high quality reads with either the Reference or the Alternate(i.e. a different observed base) base at the SNP position
Clone 12 Ref SNP-reads = number of high-quality SNP-overlapping reads containing the Reference base in Clone12
Clone 12 Alt SNP-reads = number of high-quality SNP-overlapping reads containing the observed Alternate base in Clone12
Clone 34 Ref SNP-reads = number of high-quality SNP-overlapping reads containing the Reference base in Clone34
Clone 34 Alt SNP-reads = number of high-quality SNP-overlapping reads containing the observed Alternate base in Clone34
Xi ratio = Ratio between number of reads containing the Xi-specific base (i.e. the most abundant one in clone 12 and the reciprocal in clone 34) versus Total SNP-reads
τi0 = probability of inactivation
#N/A = SNPs excluded from beta-binomial analysis because overalpping two genes
