# Supplementary material for: Allele-specific analysis of cell fusion-mediated pluripotent reprograming reveals distinct and predictive susceptibilities of human X-linked genes to reactivation
Source: Genome Biol. 2017 Jan 25;18:2. doi: 10.1186/s13059-016-1136-4 (PMC5264468; doi:10.1186/s13059-016-1136-4)
Supplement: Additional file 3: Table S2. — RNA-seq reads aligned to human (hg19) or to mouse (mm9) genomes. (XLSX 21 kb) [file 13059_2016_1136_MOESM3_ESM.xlsx]

## Sheet: Table S2
				Table S2. RNA-seq reads aligned to human (hg19) or to mouse (mm9) genomes
				Sample	Total Reads	Reads aligned to Human	Reads aligned to Mouse
				Clone12 Rep1	165188403	158608196	28347
				Clone12 Rep2	152651371	148123051	21660
				Clone12 Day0 Rep1	150990708	76972879	67555194
				Clone12 Day0 Rep2	148403208	55691401	71687302
				Clone12 Day4 Rep1	125535129	81404017	38377186
				Clone12 Day4 Rep2	144121726	74025606	64537558
				Clone12 Day6 Rep1	126061457	60400948	60506995
				Clone12 Day6 Rep2	146445347	73956965	66200016
				Clone34 Rep1	153098502	146162176	28798
				Clone34 Rep2	138858514	133930600	20149
				Clone34 Day0 Rep1	156681407	72343466	78308708
				Clone34 Day0 Rep2	132130655	42593640	82931395
				Clone34 Day4 Rep1	124287140	73761891	42694690
				Clone34 Day4 Rep2	169582072	65793462	93601893
				Clone34 Day6 Rep2	126803095	52693743	68653778
