# Supplementary material for: Allele-specific analysis of cell fusion-mediated pluripotent reprograming reveals distinct and predictive susceptibilities of human X-linked genes to reactivation
Source: Genome Biol. 2017 Jan 25;18:2. doi: 10.1186/s13059-016-1136-4 (PMC5264468; doi:10.1186/s13059-016-1136-4)
Supplement: Additional file 4: Table S3. — Allele-specific RNA-seq analysis of X-linked genes in hF clones 12 and 34 before and after mESC fusion. (XLSX 32 kb) [file 13059_2016_1136_MOESM4_ESM.xlsx]

## Sheet: TABLE S3
Table S3. Allele-specific RNA-seq analysis of X-linked genes in hF clone 12 and clone 34 before and after mESC fusion.
						Clone 12															Clone 34
Annotation						hF					day4					day6					hF					day4					day6
Gene Name	Gene start (bp)	Gene end (bp)	Gene Category	XCI Status in Clone 12 hF	XCI Status in Clone 34 hF	Xa Read Count	Xi Read Count	Xi Allele BaseQualSum	TotalReads	τi0	Xa Read Count	Xi Read Count	Xi Allele BaseQualSum	TotalReads	τi0	Xa Read Count	Xi Read Count	Xi Allele BaseQualSum	TotalReads	τi0	Xa Read Count	Xi Read Count	Xi Allele BaseQualSum	TotalReads	τi0	Xa Read Count	Xi Read Count	Xi Allele BaseQualSum	TotalReads	τi0	Xa Read Count	Xi Read Count	Xi Allele BaseQualSum	TotalReads	τi0
PLCXD1	217911	220023	Escaping	Escape	Escape	34	22	751	56	0	67	36	730	103	0	181	47	1113	228	6.6e-09	16	35	1237	51	0	39	64	2304	103	1e-10	10	51	1890	61	0
XG	2732634	2734539	Escaping	Escape	Escape	4868	4337	149277	9205	0	415	203	5406	618	0	347	149	5058	496	0	3878	561	18915	4439	0	189	12	414	201	0.713361	98	15	455	113	9.5352e-05
GYG2	2777985	2800859	Reactivated	Escape	Subject to XCI	73	31	850	104	0	176	143	3110	319	0	196	109	2156	305	0	27	0	0	27	0.983351	139	173	6254	312	1e-10	103	94	3552	197	0
ARSD	2836037	2847392	Escaping	Escape	Escape	238	236	8548	474	0	22	39	502	61	0	59	57	2089	116	0	284	14	460	298	1.5197e-06	31	8	266	39	0.0681586	48	16	564	64	4.05e-08
MXRA5	3235724	3264682	Escaping	Escape	Escape	9706	97	2740	9803	0.0193694	196	16	0	212	0.00154676	486	22	577	508	0.233686	6020	827	30052	6847	0	180	84	3002	264	3.46302e-05	103	42	1552	145	0
PRKX	3523520	3631649	Reactivated	Subject to XCI	Escape	298	2	54	300	0.98984	291	71	1468	362	0	474	93	2599	567	7.56e-08	62	6	238	68	2.03629e-05	166	104	3907	270	1.0353e-06	131	78	2861	209	0
RP11-706O15.1	3735732	3761898	Reactivated	Escape	Subject to XCI	564	24	891	588	2.18e-08	774	258	11882	1032	0	575	253	9500	828	0	392	5	113	397	0.550557	979	257	7767	1236	0.000545304	145	63	1882	208	0
PNPLA4	7867313	7895780	Escaping	Escape	Subject to XCI	106	19	705	125	0	41	15	388	56	1e-10	25	17	602	42	2e-10	108	2	77	110	0.673748	16	2	68	18	NA	26	0	0	26	0.978297
TBL1X	9684738	9687780	Inactive	Subject to XCI	Subject to XCI	543	0	0	543	0.999782	157	0	0	157	0.999396	303	0	0	303	0.999514	416	2	52	418	0.971284	160	7	168	167	0.847908	125	5	106	130	0.616862
WWC3	9983839	10112518	Reactivated	Subject to XCI	Subject to XCI	1547	0	0	1547	0.999879	294	12	0	306	0.28913	343	8	320	351	0.895815	630	0	0	630	0.996888	162	13	460	175	0.599293	104	11	416	115	0.00391798
HCCS	11140405	11141198	Escaping	Escape	Subject to XCI	23	71	81	94	0	19	112	82	131	0	28	63	41	91	0	221	0	0	221	0.995133	109	0	0	109	0.986025	73	0	0	73	0.989162
TMSB4X	12993286	12995346	Reactivated	Escape	Subject to XCI	31358	660	26389	32018	4.1526e-06	20525	5826	277578	26351	0	22908	5079	217136	27987	2e-09	32145	9	298	32154	0.987337	26841	2065	73896	28906	0.069017	13191	717	26253	13908	0.00363766
GEMIN8	14026517	14048012	Escaping	Escape	Escape	61	46	1715	107	0	12	5	284	17	ND	5	16	602	21	0	83	25	488	108	0	22	31	585	53	5.91e-08	12	2	38	14	NA
CA5B	15800751	15805747	Escaping	Escape	Escape	298	133	4890	431	0	41	15	82	56	4e-10	41	6	217	47	0.0189156	255	42	845	297	0	35	9	181	44	0.0643792	10	2	34	12	NA
CTPS2	16606271	16731059	Reactivated	Subject to XCI	Subject to XCI	265	1	27	266	0.997632	127	0	0	127	0.999244	170	2	71	172	0.988979	24	2	68	26	0.0644458	18	81	2976	99	0	4	6	227	10	NA
SYAP1	16781496	16783459	Escaping	Escape	ND	45	16	580	61	0	20	12	306	32	0	9	7	240	16	NA	ND	ND	ND	ND	NA	ND	ND	ND	ND	NA	ND	ND	ND	ND	NA
PDHA1	19373839	19379823	Inactive	Subject to XCI	Subject to XCI	2523	8	254	2531	0.982687	2320	9	448	2329	0.988299	1709	8	251	1717	0.994305	2071	2	49	2073	0.995017	1848	9	314	1857	0.965789	722	3	111	725	0.988264
MBTPS2	21861434	21903542	Inactive	Subject to XCI	Subject to XCI	753	0	0	753	0.999822	323	0	0	323	0.999708	263	0	0	263	0.999456	577	0	0	577	0.996792	172	4	143	176	0.921523	77	0	0	77	0.989515
ACOT9	23761386	23784592	Inactive	Subject to XCI	Subject to XCI	151	0	0	151	0.999437	67	0	0	67	0.998477	77	0	0	77	0.998444	124	0	0	124	0.993345	34	0	0	34	0.978074	40	0	0	40	0.983911
APOO	23858452	23926057	Inactive	Subject to XCI	Subject to XCI	385	0	0	385	0.999725	453	6	164	459	0.964067	347	2	69	349	0.995896	299	0	0	299	0.995799	400	15	555	415	0.835108	107	1	37	108	0.973714
PDK3	24557800	24557954	Inactive	Subject to XCI	Subject to XCI	58	0	0	58	0.998737	53	1	82	54	0.966347	28	0	0	28	0.996056	47	0	0	47	0.988123	126	0	0	126	0.986734	22	0	0	22	0.97559
MED14	40513475	40595110	Escaping	Escape	Escape	441	34	1215	475	0	84	37	806	121	0	91	30	1063	121	2e-09	268	15	532	283	1.731e-07	123	32	1145	155	0.0114996	20	10	375	30	1.401e-07
FUNDC1	44401295	44402247	Reactivated	Subject to XCI	Subject to XCI	409	0	0	409	0.999737	145	23	162	168	1.001e-07	195	7	256	202	0.770426	390	5	181	395	0.448082	234	47	1785	281	0.0225476	72	11	438	83	0.000331634
CDK16	47084037	47089396	Escaping	Escape	Escape	4232	525	18881	4757	0	2605	524	14886	3129	0	2687	536	19464	3223	1.71e-08	3647	428	15235	4075	0	1522	640	22965	2162	1.53133e-05	1007	255	9250	1262	0
UXT	47511198	47518560	Escaping	Escape	ND	48	26	860	74	0	19	2	0	21	0.301673	7	3	102	10	NA	ND	ND	ND	ND	NA	ND	ND	ND	ND	NA	ND	ND	ND	ND	NA
EBP	48382174	48387104	Inactive	Subject to XCI	Subject to XCI	1027	0	0	1027	0.999851	727	2	60	729	0.998863	442	0	0	442	0.99964	808	0	0	808	0.997122	479	3	75	482	0.967341	156	3	55	159	0.926926
TBC1D25	48420741	48420997	Inactive	Subject to XCI	Subject to XCI	411	0	0	411	0.999738	224	0	0	224	0.999581	230	0	0	230	0.999393	248	0	0	248	0.995405	322	0	0	322	0.990388	60	0	0	60	0.987722
RBM3	48436410	48437454	Inactive	Subject to XCI	Subject to XCI	34299	9	231	34308	0.999012	22690	17	286	22707	0.999263	23305	41	1157	23346	0.950898	31321	13	515	31334	0.953864	17877	58	1829	17935	0.920062	7805	24	732	7829	0.977386
WDR13	48456223	48463581	Inactive	Subject to XCI	Subject to XCI	496	0	0	496	0.999769	56	1	0	57	0.979825	165	1	0	166	0.996268	454	0	0	454	0.996491	37	0	0	37	0.978824	29	0	0	29	0.979897
TFE3	48886488	48901012	Inactive	Subject to XCI	Subject to XCI	2811	1	17	2812	0.999814	3876	6	96	3882	0.999403	2192	10	238	2202	0.994752	2516	6	197	2522	0.975276	4023	64	2146	4087	0.794717	779	13	515	792	0.876082
PRAF2	48929167	48931730	Inactive	Subject to XCI	Subject to XCI	4840	3	73	4843	0.999609	3168	1	32	3169	0.999875	3016	0	0	3016	0.999915	3521	2	73	3523	0.995594	3107	4	148	3111	0.981745	1272	0	0	1272	0.99677
GPKOW	48980062	48980151	Inactive	Subject to XCI	Subject to XCI	209	0	0	209	0.999566	81	0	0	81	0.998767	74	0	0	74	0.998387	168	0	0	168	0.994379	76	2	46	78	0.919688	35	0	0	35	0.982363
PRICKLE3	49032208	49042845	Inactive	Subject to XCI	Subject to XCI	242	0	0	242	0.999613	255	1	0	256	0.998379	181	0	0	181	0.999259	323	0	0	323	0.995945	284	16	401	300	0.753029	82	0	0	82	0.989912
PPP1R3F	49126714	49157929	Inactive	Subject to XCI	Subject to XCI	788	2	36	790	0.998591	426	0	0	426	0.999775	151	0	0	151	0.999137	966	0	0	966	0.99726	533	0	0	533	0.991857	99	0	0	99	0.990983
PHF8	53964307	54075391	Inactive	Subject to XCI	Subject to XCI	255	0	0	255	0.999628	175	1	0	176	0.997147	108	1	23	109	0.993076	178	0	0	178	0.994551	127	0	0	127	0.986771	43	0	0	43	0.984684
FGD1	54472506	54522599	Inactive	Subject to XCI	Subject to XCI	552	0	0	552	0.999785	521	0	0	521	0.999813	355	0	0	355	0.999572	636	0	0	636	0.996898	391	0	0	391	0.990987	162	0	0	162	0.993107
MAGED2	54836361	54842445	Inactive	Subject to XCI	Subject to XCI	31943	14	423	31957	0.992389	6967	23	472	6990	0.989888	8902	30	859	8932	0.966366	25039	12	377	25051	0.977885	5526	33	1258	5559	0.929299	3553	31	1123	3584	0.897938
APEX2	55033307	55035490	Inactive	Subject to XCI	Subject to XCI	764	0	0	764	0.999824	761	0	0	761	0.999867	578	0	0	578	0.999708	742	1	26	743	0.993941	612	8	318	620	0.94219	226	1	34	227	0.987233
MAGEH1	55479299	55479998	Inactive	Subject to XCI	Subject to XCI	1887	1	23	1888	0.999743	650	0	0	650	0.999847	358	0	0	358	0.999575	1705	1	23	1706	0.996378	398	0	0	398	0.991039	131	0	0	131	0.992296
RP11-357C3.3	62729837	62780929	Inactive	Subject to XCI	Subject to XCI	142	0	0	142	0.999408	153	0	0	153	0.99938	50	0	0	50	0.997695	169	0	0	169	0.994397	79	0	0	79	0.984268	22	0	0	22	0.97559
MSN	64960431	64961791	Inactive	Subject to XCI	Subject to XCI	52964	36	651	53000	0.970481	56428	62	792	56490	0.988831	63603	78	1721	63681	0.963663	32911	63	1967	32974	0.785175	45509	240	8632	45749	0.559693	24515	139	4809	24654	0.808952
PJA1	68381912	68385636	Inactive	Subject to XCI	Subject to XCI	780	0	0	780	0.999826	346	1	0	347	0.998937	306	0	0	306	0.999518	745	0	0	745	0.997051	257	7	265	264	0.901482	98	3	113	101	0.815496
NONO	70520260	70521018	Inactive	Subject to XCI	Subject to XCI	799	1	35	800	0.999382	445	1	58	446	0.998964	381	1	34	382	0.998309	807	0	0	807	0.997121	486	0	0	486	0.991608	149	0	0	149	0.992805
PIN4	71401607	71522776	Reactivated	Subject to XCI	Subject to XCI	2696	15	495	2711	0.515258	1803	98	2356	1901	0.000118335	2021	104	3608	2125	0.0158692	2162	10	344	2172	0.829367	1795	108	4114	1903	0.156316	719	43	1575	762	0.00521223
HDAC8	71693440	71792953	Inactive	Subject to XCI	Subject to XCI	390	0	0	390	0.999728	177	2	0	179	0.99093	118	2	75	120	0.979808	280	0	0	280	0.995667	132	0	0	132	0.986952	55	0	0	55	0.987006
SLC16A2	73640929	73753752	Inactive	Subject to XCI	Subject to XCI	429	1	18	430	0.998893	54	0	0	54	0.998061	131	0	0	131	0.999025	249	3	102	252	0.744819	50	0	0	50	0.98124	30	0	0	30	0.980368
RLIM	73806768	73834452	Inactive	Subject to XCI	Subject to XCI	547	0	0	547	0.999783	305	0	0	305	0.999691	209	3	63	212	0.985112	430	0	0	430	0.996414	228	1	38	229	0.972775	75	4	135	79	0.440989
PGK1	77359725	77384793	Inactive	Subject to XCI	Subject to XCI	429	2	70	431	0.994391	241	0	0	241	0.999611	193	0	0	193	0.999298	505	0	0	505	0.996633	163	0	0	163	0.987885	75	0	0	75	0.989343
SH3BGRL	80553229	80554046	Inactive	Subject to XCI	Subject to XCI	359	0	0	359	0.999711	159	0	0	159	0.999404	105	0	0	105	0.998818	398	0	0	398	0.996298	31	2	32	33	0.811496	41	0	0	41	0.98418
CHM	85226351	85302566	Escaping	Escape	ND	10	10	360	20	0	10	13	0	23	0	0	5	195	5	NA	ND	ND	ND	ND	NA	ND	ND	ND	ND	NA	ND	ND	ND	ND	NA
SRPX2	99899244	99926296	Reactivated	Subject to XCI	Subject to XCI	368	0	0	368	0.999716	33	6	0	39	0.000544068	43	0	0	43	0.997351	608	0	0	608	0.99685	50	0	0	50	0.98124	22	0	0	22	0.97559
TRMT2B	100265552	100307105	Inactive	Subject to XCI	Subject to XCI	478	1	18	479	0.999038	176	0	0	176	0.999464	105	7	262	112	0.270242	329	0	0	329	0.995979	125	0	0	125	0.986696	76	0	0	76	0.98943
ARMCX1	100805631	100809683	Inactive	Subject to XCI	Subject to XCI	1034	1	23	1035	0.999575	175	0	0	175	0.999461	126	0	0	126	0.998992	1041	1	37	1042	0.9949	73	0	0	73	0.983793	35	0	0	35	0.982363
BEX4	102471573	102472174	Inactive	Subject to XCI	Subject to XCI	314	0	0	314	0.999682	217	0	0	217	0.999567	116	3	72	119	0.952708	246	0	0	246	0.995387	66	0	0	66	0.98316	48	2	82	50	0.753218
TCEAL7	102585902	102587254	Inactive	Subject to XCI	Subject to XCI	1357	0	0	1357	0.999871	292	0	0	292	0.999678	239	0	0	239	0.999411	498	1	27	499	0.991447	159	0	0	159	0.987779	48	0	0	48	0.985778
MORF4L2	102930960	102943086	Inactive	Subject to XCI	Subject to XCI	1804	3	117	1807	0.998407	1226	2	126	1228	0.999157	639	0	0	639	0.999729	1998	19	297	2017	0.30253	807	10	157	817	0.949834	406	0	0	406	0.995386
FAM199X	103438043	103440583	Inactive	Subject to XCI	Subject to XCI	267	0	0	267	0.999641	133	0	0	133	0.99928	100	0	0	100	0.998766	177	1	19	178	0.974	76	0	0	76	0.984037	28	0	0	28	0.979396
PRPS1	106893651	106894256	Inactive	Subject to XCI	Subject to XCI	3926	1	38	3927	0.999812	1353	5	70	1358	0.998385	1007	6	210	1013	0.993349	2003	0	0	2003	0.997629	660	41	1496	701	0.530544	398	1	41	399	0.991427
ATG4A	107380393	107397901	Inactive	Subject to XCI	Subject to XCI	252	0	0	252	0.999625	220	0	0	220	0.999573	101	1	40	102	0.991955	263	0	0	263	0.995535	196	0	0	196	0.988633	83	0	0	83	0.989986
TMEM164	109416837	109425962	Inactive	Subject to XCI	Subject to XCI	540	0	0	540	0.999782	332	0	0	332	0.999715	290	1	22	291	0.99786	225	0	0	225	0.995177	251	23	802	274	0.445749	125	2	72	127	0.946862
PLS3	114795541	114885181	Inactive	Subject to XCI	Subject to XCI	2471	4	84	2475	0.998891	1210	4	0	1214	0.999025	1003	10	233	1013	0.985095	1747	4	79	1751	0.987943	344	9	346	353	0.899667	237	1	41	238	0.987586
WDR44	117480160	117583924	Inactive	Subject to XCI	Subject to XCI	827	0	0	827	0.999832	124	0	0	124	0.999225	286	0	0	286	0.999491	518	0	0	518	0.996664	212	7	239	219	0.883148	124	0	0	124	0.992062
RP5-1139I1.1	118468285	118469573	Escaping	Escape	ND	12	12	471	24	0	11	16	442	27	0	7	13	514	20	0	ND	ND	ND	ND	NA	ND	ND	ND	ND	NA	ND	ND	ND	ND	NA
ZBTB33	119389966	119392253	Inactive	Subject to XCI	Subject to XCI	507	0	0	507	0.999772	414	4	252	418	0.975453	251	0	0	251	0.999435	489	1	16	490	0.991832	558	3	122	561	0.968612	60	0	0	60	0.987722
LAMP2	119571073	119603220	Inactive	Subject to XCI	Subject to XCI	5871	0	0	5871	0.999928	1003	0	0	1003	0.999895	788	0	0	788	0.999769	5248	3	67	5251	0.995855	609	4	144	613	0.964983	260	1	35	261	0.988564
GRIA3	122338337	122624766	Inactive	Subject to XCI	Subject to XCI	120	0	0	120	0.999319	96	0	0	96	0.998977	54	0	0	54	0.997852	399	0	0	399	0.996302	279	0	0	279	0.989917	55	0	0	55	0.987006
XIAP	123034511	123047829	Inactive	Subject to XCI	Subject to XCI	1918	5	182	1923	0.994165	750	3	146	753	0.997168	603	6	201	609	0.9867	1417	2	62	1419	0.992969	785	4	91	789	0.970027	272	0	0	272	0.994588
RBMX2	129545471	129547317	Inactive	Subject to XCI	Subject to XCI	482	1	28	483	0.998955	235	0	0	235	0.999601	145	0	0	145	0.999106	295	0	0	295	0.995772	106	0	0	106	0.985883	55	0	0	55	0.987006
AC004383.4	133678852	133680662	Inactive	Subject to XCI	Subject to XCI	134	0	0	134	0.999379	144	0	0	144	0.999339	39	0	0	39	0.9971	543	0	0	543	0.996722	62	0	0	62	0.982751	29	0	0	29	0.979897
MOSPD1	134022913	134049297	Inactive	Subject to XCI	Subject to XCI	142	0	0	142	0.999408	107	2	32	109	0.967958	65	2	38	67	0.947388	80	1	17	81	0.926373	94	5	198	99	0.809545	58	3	117	61	0.549379
SMIM10	134125475	134126501	Inactive	Subject to XCI	Subject to XCI	284	1	37	285	0.997652	113	1	62	114	0.991991	96	0	0	96	0.998721	376	0	0	376	0.996208	77	0	0	77	0.984116	43	0	0	43	0.984684
FAM127C	134156121	134156559	Inactive	Subject to XCI	Subject to XCI	1290	0	0	1290	0.999868	303	0	0	303	0.999689	313	0	0	313	0.999527	1207	1	16	1208	0.995862	184	0	0	184	0.988383	163	0	0	163	0.993129
FAM127B	134185997	134186226	Inactive	Subject to XCI	Subject to XCI	5068	8	308	5076	0.991585	1620	3	84	1623	0.999264	2182	1	35	2183	0.999622	3930	4	122	3934	0.992588	1198	2	75	1200	0.981011	614	0	0	614	0.996004
ZNF75D	134420007	134478012	Inactive	Subject to XCI	Subject to XCI	634	2	68	636	0.997295	534	0	0	534	0.999817	131	0	0	131	0.999025	593	0	0	593	0.996823	555	2	45	557	0.97498	51	0	0	51	0.986342
IDS	148560581	148615470	Inactive	Subject to XCI	Subject to XCI	7639	9	284	7648	0.995317	2922	1	0	2923	0.999887	2150	2	56	2152	0.999343	8557	3	86	8560	0.995991	2654	25	878	2679	0.930981	776	2	78	778	0.991646
CXorf40A	148622730	148632055	Escaping	Subject to XCI	Escape	1341	3	119	1344	0.997508	1376	1	52	1377	0.999707	798	1	34	799	0.999145	726	191	7003	917	0	413	620	23053	1033	0	130	88	3252	218	0
TMEM185A	148678802	148713568	Inactive	Subject to XCI	Subject to XCI	2021	1	33	2022	0.999732	2073	0	0	2073	0.999942	1031	0	0	1031	0.999812	1773	2	69	1775	0.993815	1924	1	37	1925	0.987626	365	6	237	371	0.922483
MAMLD1	149680539	149682448	Inactive	Subject to XCI	Subject to XCI	1138	0	0	1138	0.999859	176	0	0	176	0.999464	66	0	0	66	0.998211	1162	2	66	1164	0.991445	95	0	0	95	0.985307	37	0	0	37	0.983027
MTMR1	149931772	149933576	Inactive	Subject to XCI	Subject to XCI	733	0	0	733	0.99982	278	0	0	278	0.999662	290	0	0	290	0.999497	465	0	0	465	0.996524	185	0	0	185	0.988405	99	0	0	99	0.990983
CD99L2	149935100	150067289	Inactive	Subject to XCI	Subject to XCI	4517	4	86	4521	0.999422	2269	3	144	2272	0.999311	1476	1	32	1477	0.999491	4002	3	93	4005	0.9946	1992	0	0	1992	0.994664	479	2	82	481	0.988262
HMGB3	150156339	150159248	Inactive	Subject to XCI	Subject to XCI	294	0	0	294	0.999666	353	1	66	354	0.998546	284	5	164	289	0.967936	364	4	117	368	0.715295	469	0	0	469	0.99151	164	1	39	165	0.982933
ZNF185	152140782	152142025	Inactive	Subject to XCI	Subject to XCI	489	1	19	490	0.999057	2712	2	60	2714	0.999735	3643	2	59	3645	0.999564	118	0	0	118	0.993154	1079	1	20	1080	0.985151	827	1	25	828	0.994311
ZNF275	152610985	152618384	Inactive	Subject to XCI	Subject to XCI	538	0	0	538	0.999781	170	1	0	171	0.997014	193	0	0	193	0.999298	465	0	0	465	0.996524	167	9	205	176	0.796611	50	1	41	51	0.934321
BGN	152770230	152775012	Inactive	Subject to XCI	Subject to XCI	26470	18	449	26488	0.98714	11944	25	776	11969	0.97747	8204	9	289	8213	0.998384	27768	15	450	27783	0.965566	11556	10	334	11566	0.981819	3145	8	262	3153	0.989886
BX936347.1	153656729	153656795	Inactive	Subject to XCI	Subject to XCI	163	0	0	163	0.999471	77	0	0	77	0.998695	59	0	0	59	0.998019	200	1	16	201	0.978078	62	0	0	62	0.982751	31	0	0	31	0.980812
PLXNA3	153690500	153701989	Inactive	Subject to XCI	Subject to XCI	354	0	0	354	0.999708	51	0	0	51	0.997933	153	0	0	153	0.999146	251	0	0	251	0.995432	51	0	0	51	0.981386	41	0	0	41	0.98418
WASH6P	155254720	155255375	Escaping	Escape	Escape	13	11	427	24	0	9	20	1326	29	0	6	9	365	15	NA	12	10	242	22	0	40	9	218	49	0.0976093	9	0	0	9	NA
Legend
Xa ReadCount = sum of SNP-overlapping reads on the Xa/Major allele (i.e. allele with the highest number of reads in hF samples at day0)
Xi ReadCount = sum of SNP-overlapping reads of the Xi/Minor allele (i.e. allele with the lowest number of reads in hF at day0)
Xi-Allele BaseQualSum = sum of the base quality of the SNPs on the Minor allele
TotalReads = total number of SNP-overlapping reads
τi0 = probability of inactivation
ND= Not Detected
NA = Not Applicable (total SNP-reads <20)
