# Supplementary material for: Allele-specific analysis of cell fusion-mediated pluripotent reprograming reveals distinct and predictive susceptibilities of human X-linked genes to reactivation
Source: Genome Biol. 2017 Jan 25;18:2. doi: 10.1186/s13059-016-1136-4 (PMC5264468; doi:10.1186/s13059-016-1136-4)
Supplement: Additional file 5: Table S4. — Allele-specific RNA-seq analysis of X-linked genes in hF clones 11, 12, 27 and 34 ahead of reprograming. (XLSX 34 kb) [file 13059_2016_1136_MOESM5_ESM.xlsx]

## Sheet: Sheet1
Table S4. Allele-specific RNA-seq analysis of X-linked genes in hF clone 11, 12, 27 and 34 ahead of reprogramming.
Gene Annotation			CLONE 12					CLONE 11					CLONE 34					CLONE 27
Gene Name	Gene Start (bp)	Gene End (bp)	Xa Read Count	Xi Read Count	Xi Allele BaseQualSum	TotalReads	τi0	Xa Read Count	Xi Read Count	Xi Allele BaseQualSum	TotalReads	τi0	Xa Read Count	Xi Read Count	Xi Allele BaseQualSum	TotalReads	τi0	Xa Read Count	Xi Read Count	Xi Allele BaseQualSum	TotalReads	τi0
PLCXD1	192989	220023	34	22	751	56	0	ND	ND	ND	ND	ND	16	35	1237	51	0	ND	ND	ND	ND	ND
LINC00106	1515320	1518295	ND	ND	ND	ND	ND	ND	ND	ND	ND	ND	20	3	72	23	0.0017226	ND	ND	ND	ND	ND
XG	2670091	2734539	4868	4337	149277	9205	0	643	24	814	667	0.00104515	3878	561	18915	4439	0	979	50	1683	1029	0.919801
GYG2	2746829	2800859	73	31	850	104	0	ND	ND	ND	ND	ND	27	0	0	27	0.983351	ND	ND	ND	ND	ND
ARSD	2822011	2847392	238	236	8548	474	0	86	31	1133	117	0	284	14	460	298	1.5197e-06	96	51	1688	147	0
MXRA5	3226606	3264682	9706	97	2740	9803	0.0193694	4290	69	1940	4359	0.07232	6020	827	30052	6847	0	1656	521	18743	2177	0
PRKX	3522411	3631649	298	2	54	300	0.98984	42	0	0	42	0.98994	62	6	238	68	2.03629e-05	34	2	74	36	0.910815
RP11-706O15.1	3735569	3761898	564	24	891	588	2.18e-08	136	50	1775	186	0	392	5	113	397	0.550557	116	10	312	126	0.716081
PNPLA4	7866288	7895780	106	19	705	125	0	54	54	1789	108	0	108	2	77	110	0.673748	ND	ND	ND	ND	ND
TBL1X	9431335	9687780	543	0	0	543	0.999782	229	0	0	229	0.994324	416	2	52	418	0.971284	184	2	43	186	0.886932
WWC3	9983602	10112518	1547	0	0	1547	0.999879	339	161	141	500	0	630	0	0	630	0.996888	295	9	349	304	0.961708
CLCN4	10125024	10205700	26	0	0	26	0.997488	ND	ND	ND	ND	ND	ND	ND	ND	ND	ND	ND	ND	ND	ND	ND
MID1	10413350	10851773	128	0	0	128	0.999355	53	0	0	53	0.991013	174	0	0	174	0.994484	108	4	129	112	0.949726
HCCS	11129421	11141198	23	71	81	94	0	ND	ND	ND	ND	ND	221	0	0	221	0.995133	134	0	0	134	0.451653
ARHGAP6	11136239	11683821	173	0	0	173	0.999496	30	0	0	30	0.988042	83	0	0	83	0.991586	ND	ND	ND	ND	ND
MSL3	11776278	11793870	77	0	0	77	0.999009	32	4	93	36	0.00932195	37	1	36	38	0.78352	ND	ND	ND	ND	ND
FRMPD4	12156585	12742642	ND	ND	ND	ND	ND	ND	ND	ND	ND	ND	30	0	0	30	0.984379	71	0	0	71	0.7266
TMSB4X	12993227	12995346	31358	660	26389	32018	4.1526e-06	15626	67	2731	15693	0.861747	32145	9	298	32154	0.987337	15400	320	9471	15720	0.903481
GEMIN8	14026398	14048012	61	46	1715	107	0	23	10	338	33	1e-10	83	25	488	108	0	30	19	359	49	2.1e-09
PIGA	15337573	15353676	41	0	0	41	0.998297	ND	ND	ND	ND	ND	38	0	0	38	0.986474	ND	ND	ND	ND	ND
CA5B	15706953	15805747	298	133	4890	431	0	56	33	1184	89	0	255	42	845	297	0	62	42	929	104	0
CTPS2	16606126	16731059	265	1	27	266	0.997632	63	1	27	64	0.971649	24	2	68	26	0.0644458	4	27	918	31	0
SYAP1	16737755	16783459	45	16	580	61	0	ND	ND	ND	ND	ND	44	6	116	50	6.1552e-06	ND	ND	ND	ND	ND
NHS	17393543	17754114	34	0	0	34	0.998	ND	ND	ND	ND	ND	ND	ND	ND	ND	ND	ND	ND	ND	ND	ND
SCML1	17755588	17773105	115	0	0	115	0.999295	62	0	0	62	0.991636	223	0	0	223	0.995155	113	2	46	115	0.935812
SCML2	18257434	18372847	22	0	0	22	0.997111	ND	ND	ND	ND	ND	ND	ND	ND	ND	ND	ND	ND	ND	ND	ND
PHKA2	18910418	19002716	146	1	25	147	0.994106	30	0	0	30	0.988042	127	0	0	127	0.993435	41	1	35	42	0.929244
PDHA1	19362011	19379823	2523	8	254	2531	0.982687	781	3	80	784	0.994378	2071	2	49	2073	0.995017	981	17	609	998	0.930014
RPS6KA3	20168029	20285523	531	0	0	531	0.999779	149	0	0	149	0.993883	246	0	0	246	0.995387	112	0	0	112	0.55059
MBTPS2	21857754	21903542	753	0	0	753	0.999822	350	0	0	350	0.994354	577	0	0	577	0.996792	384	18	687	402	0.943484
ACOT9	23720370	23784592	151	0	0	151	0.999437	28	0	0	28	0.987597	124	0	0	124	0.993345	49	0	0	49	0.801473
APOO	23851470	23926057	385	0	0	385	0.999725	64	1	26	65	0.972272	299	0	0	299	0.995799	132	2	74	134	0.92672
KLHL15	24001837	24045303	74	0	0	74	0.998975	20	0	0	20	0.985121	51	0	0	51	0.988702	ND	ND	ND	ND	ND
PDK3	24483338	24557954	58	0	0	58	0.998737	ND	ND	ND	ND	ND	47	0	0	47	0.988123	ND	ND	ND	ND	ND
MID1IP1	38660685	38665790	205	0	0	205	0.99956	72	0	0	72	0.992162	114	0	0	114	0.993016	33	3	95	36	0.838459
BCOR	39909068	40036582	195	0	0	195	0.999542	47	0	0	47	0.990482	104	0	0	104	0.992634	ND	ND	ND	ND	ND
MED14	40507558	40595110	441	34	1215	475	0	102	3	66	105	0.794218	268	15	532	283	1.731e-07	74	16	518	90	0.00139746
FUNDC1	44382885	44402247	409	0	0	409	0.999737	143	1	39	144	0.98885	390	5	181	395	0.448082	176	3	105	179	0.935567
ZNF674-AS1	46404928	46407671	120	0	0	120	0.999319	26	0	0	26	0.987096	82	0	0	82	0.991525	ND	ND	ND	ND	ND
CHST7	46433219	46457843	82	0	0	82	0.999061	ND	ND	ND	ND	ND	58	0	0	58	0.989554	ND	ND	ND	ND	ND
SLC9A7	46464753	46618490	304	0	0	304	0.999674	78	0	0	78	0.992417	170	0	0	170	0.994415	64	3	122	67	0.933993
CDK16	47077259	47089396	4232	525	18881	4757	0	1445	4	135	1449	0.994983	3647	428	15235	4075	0	1576	262	9010	1838	1.2069e-06
ZNF41	47305278	47342345	ND	ND	ND	ND	ND	ND	ND	ND	ND	ND	30	0	0	30	0.984379	ND	ND	ND	ND	ND
CXorf24	47342970	47344207	55	0	0	55	0.998677	ND	ND	ND	ND	ND	30	0	0	30	0.984379	25	0	0	25	0.857784
ARAF	47420516	47431307	73	0	0	73	0.998963	32	0	0	32	0.98844	35	0	0	35	0.985777	ND	ND	ND	ND	ND
UXT	47511197	47518560	48	26	860	74	0	ND	ND	ND	ND	ND	30	33	1124	63	0	ND	ND	ND	ND	ND
ZNF81	47696301	47861960	99	0	0	99	0.9992	27	0	0	27	0.987354	64	0	0	64	0.990161	ND	ND	ND	ND	ND
EBP	48379546	48387104	1027	0	0	1027	0.999851	191	0	0	191	0.994187	808	0	0	808	0.997122	150	9	170	159	0.905532
TBC1D25	48397845	48420997	411	0	0	411	0.999738	126	0	0	126	0.9936	248	0	0	248	0.995405	118	6	209	124	0.933656
RBM3	48432837	48437454	34299	9	231	34308	0.999012	10804	36	926	10840	0.973639	31321	13	515	31334	0.953864	13807	430	14019	14237	0.913222
RP11-1148L6.5	48438162	48439545	835	0	0	835	0.999833	388	0	0	388	0.994296	137	5	132	142	0.0152774	91	15	477	106	0.0196456
WDR13	48448430	48463581	496	0	0	496	0.999769	142	0	0	142	0.993808	454	0	0	454	0.996491	169	6	120	175	0.956192
TFE3	48886242	48901012	2811	1	17	2812	0.999814	1087	3	76	1090	0.995406	2516	6	197	2522	0.975276	1248	26	846	1274	0.9511
PRAF2	48928813	48931730	4840	3	73	4843	0.999609	1186	2	47	1188	0.995829	3521	2	73	3523	0.995594	1125	22	800	1147	0.944916
GPKOW	48970334	48980151	209	0	0	209	0.999566	58	0	0	58	0.99138	168	0	0	168	0.994379	93	10	200	103	0.479126
PRICKLE3	49031151	49042845	242	0	0	242	0.999613	70	0	0	70	0.992068	323	0	0	323	0.995945	98	2	46	100	0.940669
SYP	49044269	49056718	37	0	0	37	0.99814	ND	ND	ND	ND	ND	63	0	0	63	0.990066	ND	ND	ND	ND	ND
PPP1R3F	49126306	49157929	788	2	36	790	0.998591	227	0	0	227	0.994319	966	0	0	966	0.99726	288	11	365	299	0.958329
AF238380.5	49641892	49643844	ND	ND	ND	ND	ND	ND	ND	ND	ND	ND	20	0	0	20	0.980088	ND	ND	ND	ND	ND
RIBC1	53449639	53458059	18	6	210	24	1.73e-08	ND	ND	ND	ND	ND	22	0	0	22	0.981179	22	3	70	25	0.692407
HUWE1	53559057	53713673	230	0	0	230	0.999597	44	0	0	44	0.99017	112	0	0	112	0.992945	24	1	21	25	0.916444
PHF8	53963109	54075391	255	0	0	255	0.999628	94	0	0	94	0.992946	178	0	0	178	0.994551	80	2	82	82	0.943307
FAM120C	54094757	54209714	40	0	0	40	0.99826	24	0	0	24	0.986527	43	0	0	43	0.987459	26	6	226	32	0.085432
FGD1	54471887	54522599	552	0	0	552	0.999785	198	1	14	199	0.992244	636	0	0	636	0.996898	185	6	151	191	0.95794
MAGED2	54834032	54842445	31943	14	423	31957	0.992389	10561	28	802	10589	0.981481	25039	12	377	25051	0.977885	9153	353	12455	9506	0.909233
APEX2	55026790	55035490	764	0	0	764	0.999824	292	0	0	292	0.994392	742	1	26	743	0.993941	232	11	390	243	0.942577
MAGEH1	55478538	55479998	1887	1	23	1888	0.999743	648	2	56	650	0.994999	1705	1	23	1706	0.996378	520	32	615	552	0.85726
SPIN2B	57144984	57147980	49	0	0	49	0.998539	ND	ND	ND	ND	ND	21	0	0	21	0.980653	ND	ND	ND	ND	ND
SPIN2A	57160963	57164058	29	0	0	29	0.99771	22	0	0	22	0.985876	40	0	0	40	0.986891	19	1	34	20	0.904635
ZXDA	57931864	57937067	64	0	0	64	0.998839	ND	ND	ND	ND	ND	42	0	0	42	0.987277	ND	ND	ND	ND	ND
RP11-357C3.3	62729822	62780929	142	0	0	142	0.999408	45	0	0	45	0.990278	169	0	0	169	0.994397	64	3	104	67	0.934087
AMER1	63404997	63425624	105	0	0	105	0.999239	29	1	23	30	0.921991	52	0	0	52	0.988835	20	0	0	20	0.864849
ZC3H12B	64708615	64727767	50	0	0	50	0.998564	ND	ND	ND	ND	ND	33	0	0	33	0.985258	ND	ND	ND	ND	ND
MSN	64887537	64961791	52964	36	651	53000	0.970481	16236	52	1133	16288	0.96024	32911	63	1967	32974	0.785175	13204	507	18058	13711	0.862938
HEPH	65382391	65488709	133	0	0	133	0.999375	ND	ND	ND	ND	ND	156	0	0	156	0.994147	90	0	0	90	0.648924
EFNB1	68048840	68061990	396	0	0	396	0.999731	114	0	0	114	0.9934	ND	ND	ND	ND	ND	ND	ND	ND	ND	ND
PJA1	68380694	68385636	780	0	0	780	0.999826	219	1	16	220	0.992842	745	0	0	745	0.997051	284	18	618	302	0.863105
NONO	70503042	70521018	799	1	35	800	0.999382	111	1	24	112	0.985817	807	0	0	807	0.997121	138	1	19	139	0.841595
NHSL2	71130938	71363424	56	0	0	56	0.998698	ND	ND	ND	ND	ND	24	0	0	24	0.98213	ND	ND	ND	ND	ND
PIN4	71401203	71522776	2696	15	495	2711	0.515258	707	5	129	712	0.98754	2162	10	344	2172	0.829367	908	22	788	930	0.960871
HDAC8	71549366	71792953	390	0	0	390	0.999728	135	0	0	135	0.993724	280	0	0	280	0.995667	119	1	37	120	0.871276
XIST	73040486	73072588	50	0	0	50	0.998564	ND	ND	ND	ND	ND	ND	ND	ND	ND	ND	ND	ND	ND	ND	ND
SLC16A2	73641085	73753752	429	1	18	430	0.998893	139	0	0	139	0.993773	249	3	102	252	0.744819	124	9	322	133	0.840184
RLIM	73805052	73834452	547	0	0	547	0.999783	219	0	0	219	0.994297	430	0	0	430	0.996414	197	7	248	204	0.957355
MAGEE1	75648046	75651744	72	0	0	72	0.998951	31	0	0	31	0.988247	58	0	0	58	0.989554	25	1	35	26	0.918006
ATRX	76760356	77041702	59	0	0	59	0.998755	24	0	0	24	0.986527	33	0	0	33	0.985258	ND	ND	ND	ND	ND
ATP7A	77166194	77305892	104	0	0	104	0.999233	38	0	0	38	0.989421	147	0	0	147	0.993952	48	0	0	48	0.804403
PGK1	77320685	77384793	429	2	70	431	0.994391	238	0	0	238	0.994343	505	0	0	505	0.996633	203	5	165	208	0.955101
TAF9B	77385245	77395203	46	0	0	46	0.998457	36	0	0	36	0.989125	57	0	0	57	0.989443	23	0	0	23	0.860875
SH3BGRL	80457442	80554046	359	0	0	359	0.999711	265	1	31	266	0.993597	398	0	0	398	0.996298	350	9	187	359	0.960697
CHM	85116185	85302566	10	10	360	20	0	ND	ND	ND	ND	ND	ND	ND	ND	ND	ND	ND	ND	ND	ND	ND
SRPX2	99899215	99926296	368	0	0	368	0.999716	562	1	18	563	0.99557	608	0	0	608	0.99685	281	10	404	291	0.959983
RP11-524D16__A.3	99928327	99928978	60	0	0	60	0.998773	96	0	0	96	0.993	78	0	0	78	0.991268	55	2	54	57	0.938381
SYTL4	99929488	99987110	96	0	0	96	0.999179	ND	ND	ND	ND	ND	52	0	0	52	0.988835	ND	ND	ND	ND	ND
RP3-341D10.4	100258821	100262962	60	0	0	60	0.998773	ND	ND	ND	ND	ND	94	0	0	94	0.992185	24	0	0	24	0.85937
TRMT2B	100264335	100307105	478	1	18	479	0.999038	127	1	34	128	0.987505	329	0	0	329	0.995979	90	3	115	93	0.94803
TMEM35	100333709	100351353	386	0	0	386	0.999726	410	0	0	410	0.994254	385	0	0	385	0.996246	ND	ND	ND	ND	ND
CENPI	100353178	100418670	167	6	137	173	0.0113499	64	0	0	64	0.991753	114	8	291	122	1.11045e-05	22	4	146	26	0.408096
ARMCX4	100673275	100788446	103	0	0	103	0.999226	34	0	0	34	0.988799	57	0	0	57	0.989443	ND	ND	ND	ND	ND
ARMCX1	100805514	100809683	1034	1	23	1035	0.999575	296	1	35	297	0.993999	1041	1	37	1042	0.9949	291	13	433	304	0.948945
BHLHB9	101975616	102008468	ND	ND	ND	ND	ND	ND	ND	ND	ND	ND	25	0	0	25	0.982562	ND	ND	ND	ND	ND
BEX4	102470020	102472174	314	0	0	314	0.999682	308	0	0	308	0.994389	246	0	0	246	0.995387	121	2	76	123	0.932257
TCEAL7	102585124	102587254	1357	0	0	1357	0.999871	213	0	0	213	0.994278	498	1	27	499	0.991447	15	6	184	21	0.00841162
TCEAL4	102831159	102842657	20	0	0	20	0.996873	ND	ND	ND	ND	ND	23	0	0	23	0.98167	ND	ND	ND	ND	ND
MORF4L2	102930424	102943086	1804	3	117	1807	0.998407	682	2	81	684	0.994857	1998	19	297	2017	0.30253	1135	14	217	1149	0.8342
RAB9B	103077252	103087158	45	0	0	45	0.998428	ND	ND	ND	ND	ND	25	0	0	25	0.982562	ND	ND	ND	ND	ND
SLC25A53	103343898	103401708	37	0	0	37	0.99814	ND	ND	ND	ND	ND	24	0	0	24	0.98213	ND	ND	ND	ND	ND
FAM199X	103411301	103440583	267	0	0	267	0.999641	103	0	0	103	0.993172	177	1	19	178	0.974	89	6	182	95	0.885891
RBM41	106307650	106362057	24	0	0	24	0.997313	ND	ND	ND	ND	ND	23	0	0	23	0.98167	ND	ND	ND	ND	ND
FRMPD3	106765680	106848481	41	0	0	41	0.998297	ND	ND	ND	ND	ND	37	0	0	37	0.986252	ND	ND	ND	ND	ND
PRPS1	106871737	106894256	3926	1	38	3927	0.999812	1093	3	106	1096	0.995106	2003	0	0	2003	0.997629	976	19	652	995	0.945152
MID2	107068985	107170423	104	0	0	104	0.999233	28	0	0	28	0.987597	48	0	0	48	0.988275	ND	ND	ND	ND	ND
ATG4A	107334898	107397901	252	0	0	252	0.999625	64	0	0	64	0.991753	263	0	0	263	0.995535	100	4	144	104	0.946731
NXT2	108779010	108787919	21	0	0	21	0.996997	ND	ND	ND	ND	ND	21	0	0	21	0.980653	22	0	0	22	0.862293
TMEM164	109245859	109425962	540	0	0	540	0.999782	121	0	0	121	0.993522	225	0	0	225	0.995177	84	1	41	85	0.910717
AMMECR1	109437414	109683461	35	0	0	35	0.998049	ND	ND	ND	ND	ND	34	0	0	34	0.985524	ND	ND	ND	ND	ND
ALG13	110909043	111003877	104	0	0	104	0.999233	ND	ND	ND	ND	ND	40	0	0	40	0.986891	ND	ND	ND	ND	ND
AMOT	112017731	112084043	128	1	20	129	0.993021	ND	ND	ND	ND	ND	90	0	0	90	0.991981	ND	ND	ND	ND	ND
PLS3	114795501	114885181	2471	4	84	2475	0.998891	996	1	23	997	0.995515	1747	4	79	1751	0.987943	825	36	1363	861	0.950015
WDR44	117480036	117583924	827	0	0	827	0.999832	211	1	23	212	0.992507	518	0	0	518	0.996664	136	0	0	136	0.442919
DOCK11	117629861	117820126	383	1	41	384	0.998402	216	0	0	216	0.994288	368	0	0	368	0.996172	208	5	112	213	0.954756
RP4-562J12.2	117973519	117991849	20	6	166	26	4.54e-08	ND	ND	ND	ND	ND	ND	ND	ND	ND	ND	ND	ND	ND	ND	ND
RP5-1139I1.1	118425492	118469573	12	12	471	24	0	ND	ND	ND	ND	ND	ND	ND	ND	ND	ND	ND	ND	ND	ND	ND
ZBTB33	119384607	119392253	507	0	0	507	0.999772	239	1	36	240	0.993021	489	1	16	490	0.991832	269	10	305	279	0.958896
LAMP2	119561682	119603220	5871	0	0	5871	0.999928	1653	3	118	1656	0.995358	5248	3	67	5251	0.995855	1731	61	2045	1792	0.963007
GRIA3	122318006	122624766	120	0	0	120	0.999319	20	1	36	21	0.87069	399	0	0	399	0.996302	325	1	30	326	0.343472
XIAP	122993574	123047829	1918	5	182	1923	0.994165	443	4	138	447	0.98045	1417	2	62	1419	0.992969	559	34	344	593	0.864846
XPNPEP2	128872950	128903514	94	0	0	94	0.999164	43	0	0	43	0.990057	264	0	0	264	0.995543	49	3	99	52	0.910171
RBMX2	129535943	129547317	482	1	28	483	0.998955	88	1	38	89	0.98084	295	0	0	295	0.995772	73	1	38	74	0.91903
GPC4	132434131	132549518	20	0	0	20	0.996873	ND	ND	ND	ND	ND	95	0	0	95	0.992233	ND	ND	ND	ND	ND
PHF6	133507283	133562820	251	0	0	251	0.999624	88	0	0	88	0.992769	105	0	0	105	0.992675	34	0	0	34	0.840394
AC004383.4	133677367	133680662	134	0	0	134	0.999379	220	0	0	220	0.9943	543	0	0	543	0.996722	121	11	196	132	0.64525
MOSPD1	134021656	134049297	142	0	0	142	0.999408	48	0	0	48	0.990578	80	1	17	81	0.926373	55	0	0	55	0.782973
SMIM10	134124968	134126501	284	1	37	285	0.997652	59	0	0	59	0.991447	376	0	0	376	0.996208	160	6	132	166	0.954438
FAM127C	134154543	134156559	1290	0	0	1290	0.999868	405	1	39	406	0.994869	1207	1	16	1208	0.995862	365	12	210	377	0.963597
FAM127B	134184962	134186226	5068	8	308	5076	0.991585	1470	8	267	1478	0.988968	3930	4	122	3934	0.992588	1572	52	1673	1624	0.965258
LINC00087	134229058	134232664	ND	ND	ND	ND	ND	ND	ND	ND	ND	ND	39	0	0	39	0.986687	ND	ND	ND	ND	ND
ZNF75D	134382867	134478012	634	2	68	636	0.997295	188	0	0	188	0.994172	593	0	0	593	0.996823	278	4	82	282	0.916796
ZNF449	134478721	134497077	82	0	0	82	0.999061	ND	ND	ND	ND	ND	64	0	0	64	0.990161	36	0	0	36	0.835865
MMGT1	135044229	135056222	66	0	0	66	0.998869	22	0	0	22	0.985876	51	0	0	51	0.988702	20	0	0	20	0.864849
FMR1	146993469	147032645	77	0	0	77	0.999009	25	0	0	25	0.986821	59	0	0	59	0.989662	31	0	0	31	0.846761
IDS	148558521	148615470	7639	9	284	7648	0.995317	2613	17	616	2630	0.968798	8557	3	86	8560	0.995991	1860	75	2393	1935	0.954744
CXorf40A	148621900	148632055	1341	3	119	1344	0.997508	368	7	238	375	0.772918	726	191	7003	917	0	290	91	3162	381	0
TMEM185A	148678216	148713568	2021	1	33	2022	0.999732	595	2	76	597	0.994511	1773	2	69	1775	0.993815	708	12	407	720	0.929439
MAMLD1	149529689	149682448	1138	0	0	1138	0.999859	407	0	0	407	0.99426	1162	2	66	1164	0.991445	657	18	657	675	0.964289
MTMR1	149861435	149933576	733	0	0	733	0.99982	298	3	98	301	0.97905	465	0	0	465	0.996524	184	11	319	195	0.901733
CD99L2	149934810	150067289	4517	4	86	4521	0.999422	1603	4	139	1607	0.995108	4002	3	93	4005	0.9946	1820	71	2555	1891	0.95661
HMGB3	150148982	150159248	294	0	0	294	0.999666	76	0	0	76	0.992336	364	4	117	368	0.715295	182	80	136	262	0
VMA21	150564987	150577836	83	0	0	83	0.999071	49	0	0	49	0.990671	26	0	0	26	0.982968	33	2	57	35	0.908224
PRRG3	150863596	150874396	163	0	0	163	0.999471	189	0	0	189	0.994177	187	0	0	187	0.994692	42	3	64	45	0.888867
ZNF185	152082986	152142025	489	1	19	490	0.999057	45	1	41	46	0.954744	118	0	0	118	0.993154	51	1	21	52	0.928964
ZNF275	152599613	152618384	538	0	0	538	0.999781	171	0	0	171	0.994069	465	0	0	465	0.996524	126	8	200	134	0.893609
BGN	152760397	152775012	26470	18	449	26488	0.98714	948	12	289	960	0.909007	27768	15	450	27783	0.965566	2185	807	27314	2992	0
MECP2	153287024	153402578	160	0	0	160	0.999463	46	1	39	47	0.95622	108	1	15	109	0.951371	24	0	0	24	0.85937
BX936347.1	153656537	153656795	163	0	0	163	0.999471	36	0	0	36	0.989125	200	1	16	201	0.978078	84	3	78	87	0.946513
PLXNA3	153686621	153701989	354	0	0	354	0.999708	90	0	0	90	0.992831	251	0	0	251	0.995432	70	2	74	72	0.942992
FUNDC2	154254255	154288578	36	0	0	36	0.998096	ND	ND	ND	ND	ND	43	0	0	43	0.987459	ND	ND	ND	ND	ND
SPRY3	154997474	155012121	40	0	0	40	0.99826	ND	ND	ND	ND	ND	35	0	0	35	0.985777	23	0	0	23	0.860875
WASH6P	155250491	155255375	13	11	427	24	0	ND	ND	ND	ND	ND	12	10	242	22	0	ND	ND	ND	ND	ND
Legend
Xa ReadCount = sum of SNP-overlapping reads on the Xa/Major allele (i.e. allele with the highest number of reads in hF samples at day0)
Xi ReadCount = sum of SNP-overlapping reads of the Xi/Minor allele (i.e. allele with the lowest number of reads in hF at day0)
Xi-Allele BaseQualSum = sum of the base quality of the SNPs on the Minor allele
TotalReads = total number of SNP-overlapping reads
τi0 = probability of inactivation
NA = Not Analysed in time-serie; Genes with less than 20 SNP-overlapping reads in time-serie samples or with SNP-reads aligning to both human and mouse
ND = Not Detected
